# Supplementary material for: The hsa_circRNA_102049 mediates the sorafenib sensitivity of hepatocellular carcinoma cells by regulating Reelin gene expression
Source: Bioengineered. 2022 Jan 16;13(2):2272–84. doi: 10.1080/21655979.2021.2024332 (PMC8973865; doi:10.1080/21655979.2021.2024332)
Supplement: Supplemental Material [file KBIE_A_2024332_SM6432.zip]

Archive with 8 entries (7 files):
- supplementary/
- supplementary/supplementary table 1.doc
- supplementary/supplementary table 2.xlsx
- supplementary/supplementary table 3.xlsx
- supplementary/supplementary table 4.xlsx
- supplementary/supplementary table 5.xlsx
- supplementary/supplementary table 7.xlsx
- supplementary/supplementary table 8.xlsx
