# Supplementary material for: The hsa_circRNA_102049 mediates the sorafenib sensitivity of hepatocellular carcinoma cells by regulating Reelin gene expression
Source: Bioengineered. 2022 Jan 16;13(2):2272–84. doi: 10.1080/21655979.2021.2024332 (PMC8973865; doi:10.1080/21655979.2021.2024332)
Supplement: Supplemental Material [file KBIE_A_2024332_SM6432.zip › supplementary/supplementary table 2.xlsx]

## Sheet: Sheet1
Gene	log2Fold Change	adj.P.Val
GPC3	6.20072	8.3e-137
MDK	4.82446	5.29e-169
UBD	4.74061	9.46e-139
AKR1B10	4.58306	1.5e-61
PLVAP	4.12489	5.92e-248
MIF	4.03106	2.72e-159
LYZ	3.69234	1.03e-78
PIGT	3.61592	7.74e-214
UBE2C	3.40321	3.29e-129
NQO1	3.35884	2.18e-60
SPP1	3.27263	8.23e-42
CDC20	3.22151	3.51e-120
ACSL4	3.2139	7.16e-75
MUC13	3.17621	5.92e-52
SFN	3.1067	3.52e-67
C12orf45	3.08053	5.63e-213
CXCL10	3.05973	2.59e-75
PTTG1	3.05284	4.81e-130
STMN1	3.02578	1.27e-155
TOP2A	3.0017	1.41e-115
CCNB1	2.99345	1.21e-132
E2F1	2.96667	1.07e-123
MYBL2	2.93928	8.9e-97
UBE2T	2.93706	5.56e-146
LYNX1	2.93337	5.39e-113
PDZK1IP1	2.91964	7.47e-46
EEF1A2	2.88027	1.14e-37
THY1	2.8173	2.3e-149
ZC3H11A	2.79653	3.12e-173
CCL20	2.79361	1.37e-45
ALG1L	2.79087	4.54e-94
CDKN3	2.76756	8.9e-131
GBA	2.76444	9.98e-177
TMSB10	2.71495	1.54e-101
COL4A1	2.70829	2.16e-113
KIFC1	2.68299	1.95e-118
BIRC5	2.67783	4.2e-109
RBP7	2.66312	8.83e-140
ESM1	2.64909	7.02e-125
HMGA1	2.64672	2.7e-118
TK1	2.64532	2.24e-119
HIST1H4I	2.64003	3.66e-146
AFP	2.63702	3.84e-32
TSPAN8	2.6253	1.22e-55
ZWINT	2.61704	2.21e-117
CDKN2A	2.61077	1.27e-119
RRM2	2.60334	3.78e-105
HRCT1	2.58853	8.26e-89
TPX2	2.5727	2e-105
EPS8L3	2.57156	2.21e-76
MCM2	2.56633	7.45e-111
CENPW	2.56385	8.13e-128
HLA-DRA	2.54862	1.16e-73
VWF	2.54838	2.26e-125
SEZ6L2	2.54567	9.07e-57
CAPG	2.5203	3.3e-86
SPC24	2.50839	1.71e-130
COL4A2	2.50836	2.32e-105
LCN2	2.50763	2.78e-29
CAP2	2.50503	2.18e-128
ROBO1	2.49714	1.39e-97
GPR21	2.49325	2.5e-179
CD34	2.48143	1.1e-193
HLA-DPB1	2.4515	3.78e-82
PEG10	2.43927	3.97e-33
TREM2	2.43923	2.8e-93
CDK1	2.42219	6.83e-107
HKDC1	2.40857	8.04e-61
COL15A1	2.40641	1.51e-125
CENPM	2.40222	1.94e-105
LAPTM4B	2.39807	9.96e-84
CCNB2	2.39169	2.99e-110
TMEM150B	2.38566	2.76e-86
RGCC	2.38049	3.86e-116
ASF1B	2.37927	2.25e-108
HLA-DRB5	2.37311	5.26e-56
ELP4	2.36978	1.99e-180
SPINK1	2.36872	5.53e-17
TCF19	2.36779	2.27e-106
AURKA	2.36687	1.75e-114
COA6	2.35619	1.91e-188
CDT1	2.35542	3.31e-109
SLC51B	2.34583	2.76e-66
SNCG	2.34511	3.27e-67
KPNA2	2.342	2.06e-109
TGM3	2.3345	4.93e-61
KRT23	2.33068	5.48e-38
C1QA	2.32846	1.48e-50
BLVRA	2.32454	9.47e-103
NEK2	2.32099	9.92e-114
ETV4	2.30974	3.65e-64
UGT2B11	2.30584	6.88e-55
DUSP9	2.30184	1.32e-59
CXCL9	2.29494	1.28e-56
PAFAH1B3	2.27544	7e-94
CDKN2C	2.26938	7.28e-122
NUDT1	2.26888	5.37e-151
ZNF593	2.25903	1.51e-151
LAMC1	2.25785	5.81e-117
MCM6	2.24874	1.32e-114
TYMS	2.24516	1.65e-97
CDCA5	2.24447	3.28e-111
CKS2	2.23955	7.16e-102
CLIC1	2.23641	9.96e-116
GMNN	2.23425	2.08e-122
THBS4	2.23418	5.47e-82
C1QC	2.2334	2.7e-43
RNASE1	2.23308	4e-76
CD74	2.22968	2.32e-75
ALDH3A1	2.22243	9.48e-30
GRN	2.22042	3.77e-138
S100A10	2.21294	1.32e-93
PRC1	2.21144	4.3e-105
SPARCL1	2.20593	8.43e-62
SNRPB	2.20453	7.56e-149
PCNA	2.20405	5.49e-137
GLUL	2.19884	2.12e-53
KIF4A	2.19866	5.23e-105
PBK	2.19855	1.13e-98
ACSM1	2.18834	7.2e-42
HLA-DRB1	2.187	3.91e-63
LMNA	2.1851	2.8e-167
GABRD	2.17335	1.2e-157
PECAM1	2.17021	2.7e-130
IQGAP3	2.16527	1.37e-107
PEA15	2.16479	8.9e-141
AAMDC	2.16359	3.42e-141
NUSAP1	2.16343	8.42e-90
KIF20A	2.16006	2.09e-96
CDCA8	2.15978	1.45e-99
CPVL	2.15072	1.48e-66
LGALS3	2.14625	1.5e-61
CD24	2.14611	3.02e-33
CTHRC1	2.14567	1.13e-66
HIST1H1C	2.14521	4.37e-74
RNASEH2A	2.14296	2.03e-122
GNAZ	2.14195	5.03e-86
CPQ	2.13646	6e-148
SF3B4	2.13617	3.54e-153
AURKB	2.13604	3.67e-88
KIF2C	2.13569	4.75e-96
GLMP	2.13069	2.67e-129
DTL	2.12151	2.47e-110
GDF15	2.11746	1.92e-42
SOX9	2.11314	1.73e-56
MMP11	2.11219	1.22e-80
OLFML2B	2.11085	1.17e-108
REG3A	2.1021	2.27e-18
IFI6	2.09512	2.9e-49
COX4I2	2.09487	3.6e-147
MCM3	2.08957	3.16e-110
FEN1	2.08684	3.89e-115
CCNA2	2.08144	6.06e-84
SCAMP3	2.07972	6.25e-169
GM2A	2.07288	1.18e-160
CPE	2.07086	1.16e-71
NAXE	2.06828	8.44e-185
CENPF	2.06726	1.53e-103
DBNDD1	2.06556	1.91e-83
CYSTM1	2.06068	4.33e-150
TXN	2.05788	2.22e-121
RRS1	2.05701	1.03e-100
RPS21	2.05599	3.15e-127
SNRPE	2.05544	4.5e-158
ELOVL2	2.05491	6.33e-57
MKI67	2.05456	9.02e-94
MELK	2.04959	6.17e-97
NDC80	2.04827	2.97e-111
ATP6V1F	2.02991	1.19e-151
TP53I3	2.02434	1.89e-91
ERICH5	2.0242	8.16e-37
SNRPC	2.02052	8.83e-167
MRPL24	2.02001	1.67e-160
DYNLRB1	2.01813	5.16e-174
BCAP31	2.01641	2.37e-160
TM4SF4	2.01584	4.81e-60
G6PD	2.01583	1.71e-71
APOO	2.01098	8.24e-158
RACGAP1	2.0069	2.41e-110
ATP1B1	2.0067	3.04e-98
TM4SF1	2.0066	1.4e-57
PRPF6	2.00545	3.68e-176
SNRPD2	2.00244	2.91e-138
TAGLN2	2.00196	2.23e-98
ITGA6	1.99863	4.88e-117
MAGED2	1.99849	2e-148
HSPB1	1.99661	1.51e-86
SQSTM1	1.99649	1.13e-84
RGS10	1.99321	3.9e-92
MEA1	1.9928	1.3e-166
TESC	1.98946	2.1e-40
THEM5	1.98649	1.2e-129
CCT3	1.98525	4.43e-148
SORT1	1.97916	1.89e-87
TOMM20	1.97823	1.77e-165
PABPC1	1.97175	4.24e-112
MARCKS	1.96768	2.74e-84
HLA-DQA2	1.96726	8.69e-42
POLR2K	1.96385	3.68e-176
COX6B1	1.96097	3.64e-143
TTC9	1.95893	4.46e-72
NSMCE2	1.95276	4.4e-166
ATOX1	1.95172	2.34e-141
PBXIP1	1.95171	3.09e-149
VAT1	1.95027	7.89e-118
NPC2	1.9478	5.85e-128
NSMCE3	1.94718	9.77e-155
RPN2	1.94554	3.12e-122
NUF2	1.94537	1.44e-94
ITPKA	1.94482	5.64e-71
ILF2	1.94403	1.89e-138
SOWAHA	1.94363	1.78e-88
LAGE3	1.94329	1.19e-130
CD63	1.9409	2.61e-120
PCLAF	1.93844	1.4e-105
NR2C2AP	1.9369	7.51e-159
SLC44A3	1.93647	5.97e-73
SKA1	1.93425	7.16e-98
OST4	1.93281	1.04e-160
GPNMB	1.93205	1.48e-60
H2AFJ	1.93172	7.69e-119
UPK3A	1.93057	1.55e-34
MCM4	1.92959	1.29e-92
NENF	1.92589	5.17e-157
C1QL1	1.92346	1.75e-44
ANLN	1.92184	2.67e-86
ENAH	1.91959	2.17e-108
C1QB	1.9181	1.27e-34
FAM83D	1.91774	4e-83
RMI2	1.91757	6.05e-94
PODXL	1.91543	1.86e-100
DPP4	1.9121	1.04e-60
RPS23	1.90754	3.24e-134
NELFE	1.90731	3.52e-135
IFI27	1.90494	1.01e-28
HMMR	1.90452	4.23e-93
ASPM	1.90034	1.04e-98
NCAPG	1.89883	2.33e-89
MND1	1.89193	4.12e-126
CCDC34	1.8903	2.03e-122
PTP4A3	1.88996	1.2e-65
HJURP	1.88923	1.73e-87
RECQL4	1.88819	8.13e-93
GINS1	1.88586	1.11e-91
TROAP	1.88114	1.25e-81
SCGN	1.88065	1.39e-38
RHNO1	1.8772	7.06e-129
EPHX1	1.87718	1.09e-55
PPT1	1.87626	5.3e-99
PYGB	1.87143	1.49e-105
C17orf58	1.86972	2.16e-164
HIST1H2BK	1.86768	5.93e-67
CDC45	1.8675	4.35e-89
UFC1	1.86574	1.86e-156
CYP7A1	1.86497	1.28e-20
GOLM1	1.86472	1.84e-51
ERCC5	1.86037	2.84e-167
STC1	1.85962	1.16e-76
IL3RA	1.85742	3.07e-155
RAMP1	1.85293	4.69e-48
GINS2	1.85256	4.17e-104
LY96	1.85078	2.18e-51
NDUFA4L2	1.85064	7.99e-70
NCAPH	1.85028	5.43e-95
ZIC2	1.84808	5.98e-75
TMCO1	1.84506	8e-166
MCM5	1.84382	7.43e-94
APLN	1.84247	7.65e-73
TLCD1	1.84066	3.02e-106
CCL25	1.84018	4.73e-36
LSM2	1.83975	2.44e-140
MMP14	1.83925	2.84e-70
UQCC3	1.83884	2.1e-150
ABHD12	1.83866	5.57e-167
ROMO1	1.83826	7.89e-136
CKAP4	1.83788	4.03e-95
CENPU	1.8376	2.09e-87
MANEAL	1.83592	9.62e-101
AP1M2	1.83562	7.82e-32
TMEM98	1.83363	1.63e-64
RPL37	1.83041	2.73e-139
RRM1	1.83003	1.27e-115
ATP1A1	1.82915	2.26e-75
UBE2S	1.82721	5.48e-95
DLGAP5	1.82654	2.37e-90
LMNB1	1.82633	1.97e-78
PSPH	1.8261	5.73e-94
SPC25	1.82542	1.88e-99
BOP1	1.82514	6.23e-101
PIGC	1.82286	2.43e-162
PDGFB	1.81857	1.76e-113
RPL30	1.81828	6.71e-126
NES	1.81823	6.13e-96
ENPP2	1.81541	5.56e-54
CHAF1A	1.81349	1.81e-122
HSP90AB1	1.8126	4.28e-109
PDZD11	1.8124	6.13e-162
LRRC1	1.80985	1.09e-78
FAM111B	1.80778	2.71e-83
SOX4	1.80751	7.14e-50
NOTCH3	1.80723	1.61e-81
CDC25C	1.80485	4.56e-101
FOLR2	1.80278	4.52e-47
H2AFX	1.79981	6.47e-89
CDKN2AIPNL	1.79604	1.81e-157
SPATC1L	1.79377	2.77e-76
ITIH2	1.79153	2.91e-46
ATP6AP2	1.78954	5.84e-147
HLA-A	1.78932	3.96e-85
RPS4X	1.78917	1.59e-112
UBB	1.78852	1.11e-107
RPL23A	1.78284	2.84e-113
CPLX2	1.78231	8.43e-30
TRNP1	1.78094	4.1e-37
PHLDA2	1.78013	3.65e-40
MMP9	1.77625	2.31e-38
FAM3B	1.77418	4.38e-34
ATP6AP1	1.77211	5.03e-159
S100P	1.77202	3.56e-17
CENPA	1.772	9.2e-88
FAM83H	1.7712	3.68e-101
RALBP1	1.76922	1.35e-120
SCARA3	1.76711	5.6e-59
FOXRED2	1.76683	1.34e-101
DARS2	1.76647	2.16e-112
RABIF	1.76572	4.34e-162
TNFRSF21	1.7653	3.74e-57
CDKN2B	1.76386	4.44e-107
DBN1	1.76026	2.17e-62
TMEM106C	1.75994	2.91e-100
C12orf75	1.759	6.08e-49
KIAA1522	1.7584	2.23e-92
ANXA2	1.75644	2.43e-65
NDUFA2	1.75364	1.03e-156
NRM	1.75104	4.52e-86
SCNM1	1.74732	1.47e-141
FOXM1	1.74612	1.4e-62
S100A11	1.74568	1.88e-48
GLA	1.74544	1.9e-98
S100A6	1.74514	2.37e-42
TNFRSF4	1.74474	8.47e-127
LAMP2	1.74442	3.2e-94
NDUFS6	1.73782	6.8e-146
SH3BGRL3	1.73779	4.81e-89
DAD1	1.73668	5.54e-132
FLYWCH2	1.73648	2.01e-101
SIL1	1.73424	5.46e-125
SLC35B2	1.73334	7.01e-130
NMB	1.73265	1.93e-81
EXOSC4	1.73253	1.32e-108
PFDN2	1.73101	3.15e-130
SKA3	1.73053	8.09e-98
DYNLL1	1.72864	1.09e-120
P4HA2	1.72507	6.75e-100
SUMO2	1.72502	2.22e-151
TMEM9	1.72495	9.27e-152
SAE1	1.72458	1.78e-128
APOBEC3B	1.72425	2.2e-67
MARCKSL1	1.7223	3.98e-62
SERPINI1	1.72005	2.57e-83
MRPL14	1.71854	3.04e-139
PIGU	1.71597	5.35e-142
STK39	1.71586	8.76e-69
CDC6	1.71567	1.6e-68
HIST1H4H	1.71478	9.36e-61
SHISA4	1.71402	4.99e-68
HMGB2	1.71372	6.52e-83
TNFRSF12A	1.71334	3.61e-37
TMEM14C	1.71292	3.09e-149
AP1S1	1.71043	6.09e-165
CMSS1	1.71017	4.62e-149
DCDC2	1.70992	5.1e-36
RFX5	1.70879	6.38e-110
CTSS	1.7084	1.75e-55
B3GNT3	1.70793	9.4e-33
MRPS21	1.7077	6.61e-158
EPRS	1.7052	1.33e-107
DPM3	1.705	5.13e-115
GNS	1.70433	2.94e-104
IGSF3	1.70315	4.36e-68
SAC3D1	1.70275	1.82e-134
PRR11	1.70239	4.04e-92
ZNF775	1.70229	1.42e-135
NCSTN	1.70211	1.12e-113
GJA5	1.70125	5.04e-89
NPM3	1.70035	5.86e-76
UNC13B	1.69697	4.9e-101
SQLE	1.69692	1.79e-45
HLA-DMA	1.69542	3.12e-57
RPL8	1.69486	1.39e-97
CD248	1.69418	3.49e-80
HLA-DQB2	1.69107	1.9e-51
SCAMP5	1.69085	3.78e-60
CNIH4	1.69084	7.22e-139
MSH2	1.68895	3.23e-113
C1orf43	1.68779	5.88e-153
ISG15	1.68732	2.15e-48
FARS2	1.68619	2.78e-140
MAPRE1	1.68599	6.92e-91
ATAD2	1.68457	2.74e-82
CD3D	1.68382	2.36e-53
HMGN4	1.68018	1.49e-82
VAMP5	1.67956	5.32e-100
PRDX5	1.67808	1.15e-144
UBALD2	1.67771	1.05e-97
KIF11	1.67488	1.84e-93
GPAA1	1.67376	7.19e-119
FAM222A	1.67375	1.15e-83
RASSF3	1.67317	4.56e-72
TMEM101	1.67295	3.75e-146
RPN1	1.67277	2.39e-109
GNPAT	1.67231	8.05e-149
LYPD1	1.66923	1.32e-48
PLP2	1.66914	2.36e-43
SECTM1	1.66884	2.01e-64
EFNA4	1.66874	3.69e-103
OLFM2	1.66867	2.15e-42
ALYREF	1.66587	3.92e-99
PLPPR1	1.66581	4.3e-60
VIM	1.66451	3.89e-78
HLA-F	1.6602	4.05e-62
NFKBIE	1.65913	3.29e-84
FLAD1	1.65911	1.46e-157
MAF1	1.6583	4.1e-136
EIF3H	1.65775	9.01e-120
SEMA3F	1.65736	3.52e-135
IGBP1	1.65689	3.4e-135
ST14	1.65534	3.25e-39
LAMTOR2	1.65505	3.89e-148
PKN1	1.65109	4.22e-93
LGALS3BP	1.64875	6.14e-35
TMEM14A	1.64582	2.91e-88
TMEM45B	1.64392	4.71e-30
TPM3	1.6395	4.63e-116
TXNRD1	1.63933	2.43e-59
HLA-DQA1	1.63901	4.44e-45
HLA-DQB1	1.63854	2.07e-41
RPS20	1.6385	5.78e-118
RPL39L	1.63849	3.38e-40
PPIH	1.63848	7.14e-129
SERPINB1	1.63702	6.34e-71
FUCA2	1.63701	1.85e-93
RNF181	1.63512	1.63e-136
LGALS4	1.63407	3.13e-18
MPC2	1.63401	6.01e-133
OLFML2A	1.634	4.26e-106
ECT2	1.63338	1.16e-69
HACD3	1.6332	1.26e-101
CCDC167	1.63304	3.05e-110
MRAP2	1.6309	1.32e-60
BUB1	1.62782	2.51e-85
DOLK	1.62646	2e-132
HIGD1B	1.62505	6.56e-152
CLDN4	1.62396	7.08e-25
RTP4	1.62395	7.34e-71
GJA1	1.62288	2.19e-72
NDRG3	1.62244	2.08e-111
FAT1	1.6203	1.23e-55
PLA2G7	1.61945	6.03e-58
COX6C	1.61872	3.22e-121
PPDPF	1.61796	5.83e-58
CD52	1.61726	1.04e-46
CRTAP	1.61674	1.73e-108
FAM20B	1.6156	1.86e-143
ACP5	1.61474	1.13e-38
SPARC	1.61372	5.41e-66
C19orf53	1.61256	9.8e-143
STAT1	1.6111	8.18e-60
MCAM	1.6094	2.14e-73
HDAC11	1.60845	4.71e-104
CLEC14A	1.60682	4.28e-85
LAPTM5	1.60619	3.17e-51
ELOC	1.60537	2.31e-123
TSPAN15	1.60466	4.78e-57
SLC39A1	1.60339	9.32e-108
ACLY	1.60306	7.43e-86
ALDH1A1	1.6011	3.24e-44
F5	1.60074	1.29e-52
POLR3C	1.59947	4.01e-125
ANXA9	1.59925	6.42e-71
HTATSF1	1.59759	7.2e-115
BUB1B	1.59754	4.63e-75
TRIM31	1.59693	3.64e-44
CBR1	1.59604	1.76e-66
PIR	1.59562	3.52e-72
PARP1	1.59451	4.46e-93
CSE1L	1.59425	1.46e-120
GSTA4	1.59306	1.52e-74
PSMB5	1.59301	1.23e-147
LIAS	1.59239	2.48e-150
RAP2A	1.5922	6.5e-93
RRAGD	1.59213	2.29e-78
HSPA4	1.59167	2.91e-121
DDTL	1.59086	1.62e-63
TUBB2A	1.58953	4.09e-61
TUBB	1.58902	1.24e-85
CKAP2	1.5876	5.03e-92
CTNNBL1	1.58705	4.44e-114
CD93	1.58666	1.18e-67
LOXL4	1.58652	4.03e-27
FKBPL	1.58649	4.13e-136
EMC7	1.58498	9.03e-126
PSMG3	1.58461	3.46e-124
ALG8	1.58226	2.12e-142
RNASE6	1.58147	5.01e-52
IGF2BP2	1.5803	1.22e-42
HSPA5	1.58018	9.35e-67
RELB	1.58001	7.64e-68
DEPDC1B	1.57807	1.41e-69
DKK1	1.57783	8.97e-26
RNF187	1.57552	5.24e-128
CLSTN1	1.5749	4.59e-66
MYL12B	1.57387	1.35e-117
GPKOW	1.57373	4.39e-135
MFSD5	1.57313	2.85e-137
RAD51AP1	1.57272	6.83e-81
EXO1	1.57235	1.39e-91
SOX12	1.57234	6.54e-75
MAD2L1	1.57177	2.41e-93
PFDN4	1.5715	4.11e-124
UCP2	1.57013	8.42e-51
SERPINH1	1.56991	1.15e-66
TOMM22	1.5696	2.7e-141
TRIP13	1.56877	8.8e-75
SLC35F6	1.5671	1.19e-105
RAMP2	1.56374	1.44e-73
MIER2	1.56342	8.12e-120
WDR76	1.56309	1.02e-85
C15orf39	1.56295	1.58e-94
CCNE1	1.5629	2.38e-57
IFI27L1	1.56271	3.45e-124
SDC2	1.56147	2.59e-94
MIS18A	1.56062	2.92e-106
CHMP4B	1.55849	9.75e-116
SLC6A8	1.55829	1.09e-35
HLA-G	1.55801	9.37e-75
FOXS1	1.55758	1.32e-75
OLA1	1.55728	2.43e-111
DCK	1.55716	1.05e-92
KDELR3	1.55695	1.26e-43
SLC29A2	1.55658	1.65e-87
PSMD4	1.55454	3e-125
MSI1	1.55421	2.25e-41
CETN2	1.55394	1.55e-119
CUTA	1.55385	1.61e-133
BEX2	1.55365	3.39e-26
CAV1	1.55315	2.59e-75
RAP2B	1.55312	6.42e-93
BOLA1	1.55213	7.7e-137
C15orf48	1.55163	1.2e-30
PDGFA	1.55095	1.04e-51
NDUFA8	1.55007	1.41e-132
KIF22	1.54886	1.01e-124
SPDYE3	1.5484	2.52e-174
TRMT112	1.54813	5.95e-138
CALR	1.5476	7.23e-77
HIST1H2AE	1.54711	7.56e-45
PRAF2	1.5463	3.12e-109
SNRPB2	1.54573	1.29e-136
SPSB2	1.54542	1.56e-113
PAQR4	1.54412	6.24e-64
BSG	1.54385	1.42e-106
PPP1R11	1.54297	3.24e-128
CYB5R1	1.54011	7.96e-132
SNX8	1.53968	4.33e-111
MRPL15	1.53932	4.18e-121
ASPH	1.53773	1.85e-63
KIF18B	1.53754	5.57e-69
ATP1B3	1.53747	1.31e-54
SLC22A11	1.53742	2.86e-34
TPP1	1.53723	1.8e-92
INHBB	1.53691	1.01e-44
ANO10	1.53519	1.28e-114
RBM8A	1.53451	1.7e-145
DDAH2	1.53443	1.01e-82
DSN1	1.53379	3.3e-102
RPL22L1	1.53349	2.28e-58
CANX	1.53308	1.89e-96
HNRNPU	1.53283	1.41e-132
CKS1B	1.53219	4.75e-104
COL1A1	1.53191	2.93e-25
CYP17A1	1.5318	3.34e-19
NDUFAF2	1.53161	1.01e-105
COPS9	1.53071	1.8e-118
PDCL3	1.53071	8.01e-126
NUCKS1	1.5295	8.39e-134
PMVK	1.52949	1.13e-139
STC2	1.52948	5.5e-69
COPG2	1.52931	5.14e-110
BANF1	1.52791	1.43e-151
POC1A	1.52759	1.49e-97
B4GAT1	1.52692	1.11e-105
SLC50A1	1.52647	8.16e-94
SP5	1.52586	2.99e-42
ATP6V0E1	1.52565	1.15e-122
ISX	1.52563	1.12e-42
FXYD5	1.52523	1.14e-59
IGF2BP1	1.52511	3.54e-47
CEP55	1.52466	1.47e-75
ATRN	1.52453	4.13e-79
AKR1C3	1.52387	3.59e-60
HOXA13	1.52226	2.53e-60
TMEM38B	1.52179	2.76e-110
FLVCR1	1.52131	1.83e-100
GAL3ST1	1.52127	3.03e-30
MCRIP1	1.5197	1.2e-93
NOP10	1.51922	5.25e-119
C1orf198	1.51901	2.66e-73
CADM1	1.51877	2.16e-74
ZNF622	1.51813	4.35e-124
CBX1	1.51733	4.37e-100
NABP2	1.51588	1.69e-125
PRIM1	1.51331	3.39e-81
ADRA2C	1.51174	8.19e-43
TMEM50A	1.51157	1.43e-126
KCTD17	1.5114	2.44e-46
GOLPH3L	1.51006	3.46e-107
SNU13	1.50963	5.96e-140
TTK	1.50727	4.22e-78
CSTF2	1.50671	1.72e-99
SAMHD1	1.50594	8.02e-76
UBL7	1.50579	3.2e-140
C20orf27	1.50488	2.62e-112
ARPC5	1.50417	1.76e-135
SNRPD1	1.5033	9.6e-109
PAGE4	1.50238	1.25e-21
KHDRBS1	1.50104	4.01e-128
CA12	1.49814	1.78e-34
BYSL	1.49802	3.17e-103
ATP6V1C1	1.49783	1.87e-107
CEP131	1.49717	3.04e-106
SMIM4	1.49685	9.32e-108
CFL1	1.49678	3.59e-114
GPANK1	1.49612	1.28e-131
MCM7	1.49444	7.18e-78
DDRGK1	1.49423	1.44e-117
TMEM164	1.49387	3.82e-85
NDUFA6	1.49341	2.98e-134
ANXA11	1.49233	6.2e-115
BPNT1	1.49187	8.98e-124
PEX11B	1.49116	6.54e-126
KIF1BP	1.49084	3.09e-116
GGH	1.49077	5.96e-42
PLAU	1.49076	3.14e-68
MAN2A1	1.49054	7.4e-81
LGALS2	1.4902	3.27e-42
RBM24	1.48948	1.17e-65
SEM1	1.48937	9.89e-139
C9orf16	1.48927	1.96e-102
S100A4	1.48904	1.74e-42
BCL7C	1.48811	1.93e-128
ITM2A	1.48809	1.52e-54
KLHDC3	1.48779	5.87e-136
NDUFB9	1.48779	1.23e-103
SLC29A1	1.48758	1.09e-60
LYPLAL1	1.4868	8.49e-120
IMMP2L	1.48673	9.77e-118
GGPS1	1.48634	4.55e-146
CAPN2	1.48546	2.52e-78
MGAT1	1.4837	1.95e-144
PIGN	1.48328	4.35e-122
SRP14	1.483	8.83e-140
GAPDH	1.4827	3.91e-77
IFT52	1.48216	8.05e-108
RALY	1.48167	2.35e-128
MRPL17	1.48136	1.97e-119
COMMD5	1.48043	3.26e-131
AIMP2	1.47979	1.28e-92
UBE2Q1	1.47978	3.26e-134
BTG3	1.47969	4.6e-86
IGSF8	1.47955	6.3e-85
RAB10	1.47938	4.33e-107
TIMM10	1.47864	3.75e-126
OIP5	1.47856	4.78e-74
BAIAP2L2	1.4763	1.37e-37
EIF6	1.47625	3.86e-126
NUP37	1.47622	1.24e-124
KIFAP3	1.47614	2.1e-115
TACC3	1.47577	2.31e-63
CHMP2A	1.47511	6.73e-131
FBL	1.4746	2.48e-90
LMAN2	1.47438	2.3e-120
H1F0	1.47392	3.65e-84
SPTSSA	1.47325	4.17e-81
MRPS23	1.47246	4.61e-131
TOR3A	1.47237	1.21e-79
SLC25A6	1.47204	1.2e-97
EIF3M	1.47146	1.78e-128
TIGD5	1.4714	1.63e-120
WASHC5	1.47095	3.49e-91
ANP32B	1.46995	1.7e-94
TBCC	1.46905	3.93e-128
RFC4	1.46729	2.38e-76
GPX7	1.46662	3.57e-46
NDUFA12	1.46617	1.07e-141
LRRC42	1.46601	5.11e-100
TMEM109	1.46477	2.42e-113
SEMA3G	1.46402	3.77e-87
NTPCR	1.46288	5.14e-146
COX8A	1.46242	6.39e-127
IRAK1	1.46239	1.19e-65
ADRM1	1.46206	2.78e-130
TRAM1	1.46158	2.4e-92
SMS	1.46102	1.31e-106
MIF4GD	1.45964	6.15e-119
GMPS	1.45962	8.34e-109
FBLIM1	1.45935	6.48e-53
DAP3	1.45929	1.2e-127
NAA20	1.45881	7.06e-127
COX7C	1.45769	8.77e-130
SLC16A11	1.45694	1.39e-29
CLDN7	1.45647	3.43e-36
STXBP6	1.45643	1.27e-98
SLAMF8	1.45642	8e-57
EPB41L1	1.45552	6.98e-38
YWHAZ	1.45545	1.5e-81
SRD5A3	1.45442	1.29e-108
CCT4	1.45366	1.84e-100
SLC39A6	1.45319	5.46e-77
CLN5	1.45202	1.69e-116
C19orf48	1.45201	4.78e-76
CDCA4	1.45114	1.58e-90
SVBP	1.45036	1.07e-94
NRAS	1.45002	7.28e-102
TTC33	1.45	4.58e-102
EXOSC5	1.44988	3.79e-108
PDIA6	1.44977	6.27e-47
C6orf47	1.44945	5.29e-92
ALDH7A1	1.44921	9.83e-63
CCDC86	1.44909	5.36e-95
TP53BP2	1.4474	4.92e-71
NIPAL2	1.44729	4.41e-71
ADCK2	1.44691	2.48e-114
UBE2Q2	1.44686	5.45e-67
LEF1	1.4454	1.54e-67
HPRT1	1.44435	3.07e-79
COX7B	1.44379	1.45e-113
SKA2	1.44287	1.52e-107
SOX18	1.44212	4.27e-79
MYH4	1.44176	1.7e-19
LTB	1.44173	2.16e-36
PXMP4	1.44155	9.6e-118
ARPC1B	1.44053	7.29e-62
RHOA	1.44028	3.3e-123
P3H4	1.44023	3.21e-67
XRCC1	1.44012	2.29e-124
ENSA	1.44005	1.1e-146
UQCR10	1.43972	1.13e-129
NREP	1.43954	2.14e-54
RNF157	1.4392	1.59e-50
UHRF1	1.43888	9.22e-67
BMF	1.43858	1.43e-53
TWF2	1.43851	4.76e-77
YWHAH	1.4385	3.04e-95
UBE2M	1.43788	2.4e-125
MAPK3	1.43742	3.07e-122
TUBA1C	1.4367	2.66e-50
SELENON	1.4339	1.81e-83
APOLD1	1.43318	8.92e-66
MRPL47	1.43311	5.17e-114
FUCA1	1.43171	8.45e-80
CPSF3	1.42902	7.51e-138
NEU1	1.42803	1.79e-79
CLTA	1.42618	1.34e-117
VRK1	1.42589	5.2e-111
NOL7	1.42565	9.77e-118
DNPH1	1.42556	3.61e-105
UTP14A	1.42457	2.8e-113
C6orf226	1.42427	4.43e-109
ARHGAP11A	1.42421	3.86e-78
MET	1.42415	2.69e-79
LASP1	1.424	4.42e-96
HNRNPUL1	1.42255	3.41e-111
RTN3	1.42217	4.77e-110
SHC1	1.42187	2.92e-76
RAB11FIP4	1.42177	1.92e-79
ADSL	1.42112	3.85e-113
CCL18	1.42087	1.08e-40
POLR2G	1.42086	9.47e-132
TMEM14B	1.41965	3.17e-123
TAX1BP1	1.41822	8.71e-112
FABP5	1.41808	2.73e-57
PFDN6	1.41613	1.12e-113
MANBAL	1.41606	2.69e-145
SYNGR2	1.41562	2.51e-103
ADM2	1.41556	9.19e-42
FAM220A	1.4155	1.6e-131
AKIP1	1.41467	1.07e-136
PSMA7	1.41393	2.44e-111
GLO1	1.41363	7.38e-94
RPL32	1.41267	8.59e-93
FSCN1	1.41205	1.26e-45
GTSE1	1.41168	9.69e-66
BAX	1.41134	5.53e-90
LOXL2	1.41128	5.74e-67
CXCL11	1.41075	5.86e-48
CASK	1.40961	1.14e-100
ORC1	1.4096	3.12e-73
ELOVL1	1.4092	4.71e-106
H2AFY2	1.4084	1.07e-30
MPZL1	1.40796	7.7e-78
NECTIN2	1.40763	1.51e-82
MAP1S	1.40699	6.7e-106
LIPA	1.40695	2.37e-66
SLC39A7	1.40693	5.15e-92
TIPRL	1.40687	3.78e-128
FTL	1.40657	2.77e-65
GBP2	1.40569	6.76e-54
FHL3	1.40562	8.29e-77
IKBIP	1.4052	2.19e-86
ANKRD65	1.40511	1.02e-39
DTD1	1.40508	6.05e-67
PPIL1	1.40476	2.23e-74
CENPH	1.4047	1.29e-86
GLB1	1.40352	1.27e-94
SAMD1	1.40313	7.16e-102
CHRAC1	1.40276	8.34e-121
RPS27	1.40261	5.12e-96
CCT7	1.40181	2.92e-94
BATF	1.40042	2.77e-36
DYNC1H1	1.40032	6.28e-95
BCAM	1.40022	6.83e-47
RPL26L1	1.39967	6.83e-127
PAPSS1	1.39824	6.32e-85
DSCC1	1.39681	1.26e-98
WDYHV1	1.39651	3.32e-99
PNMA1	1.39634	6.54e-60
ARV1	1.39552	9.52e-124
PARVB	1.3953	1.31e-57
UBA52	1.39497	1.15e-111
ENOPH1	1.39469	1.07e-105
PLK1	1.39395	7.61e-49
IL27RA	1.39387	2.51e-75
DEPTOR	1.39373	1.58e-83
RPL31	1.39334	1.06e-97
RFXANK	1.39324	3.76e-108
ZCRB1	1.39295	1.37e-124
CAPNS1	1.39291	5.71e-117
KDELR1	1.3929	3.7e-118
GAA	1.39288	2.14e-92
RNPEP	1.39219	1.17e-118
CLDN15	1.39187	7.02e-41
BPGM	1.39179	2.39e-121
RAD21	1.39089	4.47e-90
GTF3C6	1.39042	2.04e-86
CXorf56	1.3902	2.04e-121
HSPB11	1.39018	8.59e-126
NACA	1.38906	2.84e-132
MZT1	1.38857	7.97e-106
MCTS1	1.38806	3.98e-117
FKBP1A	1.38787	6.01e-110
SERPIND1	1.38776	2.41e-24
CAMLG	1.38718	6e-148
TFF3	1.38708	5.33e-29
DUSP23	1.38646	1.2e-77
GTF2H5	1.38625	6.73e-140
DTYMK	1.38528	1.66e-89
TMEM258	1.3848	1.39e-107
RFC3	1.38414	2.28e-83
UCK2	1.38247	9.49e-77
RPL39	1.38243	2.11e-78
CKAP2L	1.3824	1.11e-78
HIST2H2AC	1.38054	3.85e-80
EIF3D	1.37949	5.31e-97
CYYR1	1.37927	1.76e-87
STT3A	1.379	2.64e-81
TRAF2	1.379	7.72e-93
NDUFB7	1.37897	8.99e-109
ASPHD1	1.37879	2.23e-33
HMGN2	1.37843	1.9e-85
TMEM115	1.37833	2.62e-159
SEMA7A	1.37807	2.09e-59
RAD51	1.37756	7.84e-83
PSMB3	1.37747	2.43e-98
SLC52A2	1.37743	1.23e-70
DPH3	1.37728	1.71e-104
LRPAP1	1.37724	6.78e-117
VPS28	1.37678	4.02e-107
TEX264	1.37654	1.39e-154
PLGRKT	1.37653	2.61e-111
ZMAT2	1.37573	2.45e-124
NDUFS4	1.3753	2.56e-104
STIP1	1.37517	4.1e-78
SNAPIN	1.37477	6.89e-140
TRAPPC2B	1.37447	8.43e-96
NUDT2	1.37436	6.82e-105
CDKAL1	1.37434	5.9e-125
PLXNC1	1.37349	7.21e-63
GGCT	1.37331	5.82e-117
C1orf210	1.37223	5.59e-34
PRUNE1	1.37184	4.09e-92
PYGO2	1.37157	3.85e-100
EIF3I	1.37156	1.63e-103
IL10RB	1.37115	1.23e-115
HOMER3	1.37035	1.64e-54
DNASE2	1.36971	2.69e-75
STYXL1	1.36907	2.11e-94
ARF1	1.36767	6.63e-122
CPXM1	1.36661	4.2e-61
FANCI	1.36642	6.97e-71
CD109	1.36608	3.02e-57
IARS2	1.364	9.75e-86
VBP1	1.36324	1.44e-106
HDGF	1.36295	8.64e-127
MYADM	1.3628	1.28e-49
MAD2L1BP	1.36087	2e-118
RALA	1.36066	1.65e-126
NFKBIL1	1.36066	9.46e-118
COL5A2	1.3606	4.41e-47
LTBP2	1.36049	2.47e-42
BEX3	1.36048	8.44e-28
FGGY	1.3599	1.15e-33
BCL6B	1.3597	3.76e-86
YIPF3	1.35956	4.51e-129
RRP9	1.35952	2.54e-106
RHOC	1.35918	2.08e-88
CAPRIN1	1.35871	1.38e-97
FBLN7	1.35862	1.68e-78
BROX	1.35831	1.15e-117
PIGM	1.35815	3.49e-122
ARSE	1.35808	1.11e-26
SMARCB1	1.35696	6.77e-100
CSPG4	1.3566	1.8e-89
SPON2	1.35649	2.11e-55
SLC25A5	1.35636	6.3e-85
CSTB	1.35631	9.45e-65
LBR	1.35584	1.92e-84
SNN	1.35577	8.3e-86
COCH	1.35519	1.6e-44
HSPB8	1.35518	5.81e-25
ACVRL1	1.35504	1.78e-94
CERS2	1.35478	2.08e-65
CD2	1.35433	6.86e-41
CPD	1.35424	1.92e-55
CD151	1.35402	6.31e-66
NSL1	1.35353	1.99e-130
LSP1	1.35334	1.04e-51
XPR1	1.35301	6.19e-97
CBX8	1.35247	2.78e-108
NONO	1.35227	1.1e-96
LAMA4	1.35226	2.67e-88
YWHAB	1.35198	1.17e-107
NT5DC2	1.35196	5.48e-40
SPATA24	1.35167	1e-115
TXNDC12	1.35159	3.18e-113
HM13	1.35117	7.26e-88
RBM42	1.35082	1.52e-118
RHOG	1.35015	5.39e-100
TSEN15	1.35008	8.76e-120
EHMT2	1.34985	1.31e-87
CACYBP	1.3487	7.58e-80
ARMC1	1.34785	7.2e-124
LSM4	1.3478	4.54e-109
SRC	1.34751	3.17e-46
HRAS	1.34747	2.1e-102
PLIN3	1.34731	7.66e-61
CAMK2N2	1.34728	1.75e-50
NAP1L1	1.34711	2.49e-79
AQP8	1.34705	5.44e-33
PRKCD	1.34696	1.78e-71
TMCO3	1.3462	9.51e-55
FRZB	1.34609	1.5e-55
C8orf33	1.34602	9.91e-92
GPSM1	1.34581	1.13e-49
KRT8	1.34554	2.21e-50
CANT1	1.34545	4.58e-100
RBM3	1.34529	3.44e-75
RPS24	1.3442	3.41e-77
LYRM4	1.34396	2.13e-131
AGBL5	1.34387	1.15e-100
CCT6A	1.34346	1.14e-83
DRG1	1.34297	3.32e-118
NDUFA3	1.34266	3.97e-107
MPND	1.34243	1.25e-92
TTLL1	1.3421	2.1e-108
METTL18	1.342	1.14e-113
CAPZB	1.34145	4.12e-117
NDUFS5	1.34111	3.51e-98
SCCPDH	1.34076	7.47e-68
C1orf53	1.34072	9.98e-72
EDF1	1.34042	2.58e-116
CENPQ	1.33947	1.94e-81
RAC3	1.33923	3.53e-48
PSMB2	1.33922	4.75e-109
NCAPH2	1.33921	4.14e-104
PPP2R1A	1.33841	9.32e-115
MAD1L1	1.33812	4.93e-106
CHCHD1	1.33805	1.98e-137
RTN2	1.33756	4.02e-57
YEATS4	1.3375	2.8e-91
HIST1H2AC	1.33738	6.33e-42
RPS6	1.33706	1.04e-87
HTATIP2	1.33705	2.05e-64
TRIM16L	1.33702	3.42e-33
MYH14	1.33662	6.2e-70
APOA2	1.33624	1.61e-17
CMTM3	1.33609	1.52e-56
PYCR1	1.33559	8.54e-22
MAPK8IP2	1.33468	5.16e-49
PTK2	1.33442	1.57e-106
SPATS2	1.33422	1.22e-91
AP3B1	1.33416	9.82e-106
CCDC170	1.33398	1.75e-53
BLOC1S3	1.33367	3.71e-112
CTSA	1.33331	5.39e-74
MAGOH	1.3333	8.64e-128
RIPK2	1.33319	3.25e-67
SAYSD1	1.33306	1.52e-107
PLA2G4C	1.33222	3.01e-63
CHCHD6	1.33213	2.77e-128
OPN1SW	1.33192	1.74e-91
SCRIB	1.33187	1.01e-79
RCC2	1.33172	5.73e-71
ABCC4	1.33169	7.01e-54
LCMT1	1.33163	2.34e-122
NXT1	1.33104	2.24e-88
ZBTB12	1.33081	2.24e-68
DDOST	1.33052	3.35e-80
CLGN	1.33019	1.58e-25
ELOB	1.32706	2.59e-109
COPA	1.32665	2.93e-77
BAG6	1.32579	4.85e-117
TRMT12	1.32572	2.28e-120
PCDH12	1.32571	2.67e-94
DHX9	1.32555	1.12e-81
LANCL1	1.32545	4.27e-92
NCAPD2	1.32517	2.61e-63
DAXX	1.32489	5.39e-115
TUBB4A	1.32487	1.26e-25
ABT1	1.32486	7.82e-126
SHARPIN	1.32451	7.04e-110
ZSCAN31	1.32431	2.29e-61
CDH13	1.32389	7.61e-135
NCAPG2	1.32387	1.98e-78
MRPS16	1.32365	4.76e-133
ATF6	1.3236	1.61e-89
NXPH4	1.32344	8.89e-31
SND1	1.32331	4.64e-87
CEBPZ	1.32318	3.17e-86
AKR1B15	1.32297	1.21e-33
RUVBL2	1.32292	1.09e-117
TDRKH	1.32259	2.41e-77
POLR1D	1.32249	1.61e-137
RNF20	1.3223	5.65e-99
THOC7	1.32218	4.57e-125
ABCF2	1.3214	2.95e-99
DKK4	1.32082	8.8e-24
PRDX1	1.32005	2.97e-75
SLC1A5	1.31974	8.58e-32
EMCN	1.31969	5.42e-86
INAFM2	1.31959	3.25e-72
LAMA3	1.31936	2.64e-46
PPP2R5A	1.31899	1.54e-106
ZNF706	1.31888	1.66e-115
UQCRB	1.31862	6.51e-103
CCHCR1	1.31776	2.98e-86
MRPL9	1.31707	2.57e-94
MRPL55	1.31677	4.84e-108
DEPDC1	1.3166	3.73e-70
SH3KBP1	1.31638	2.3e-78
IRF2BP2	1.31637	2.37e-103
RAB11A	1.31501	2.45e-119
ATP8B1	1.31489	9.16e-64
H2AFV	1.31418	2.12e-128
IL32	1.31417	1.9e-27
IL4I1	1.31383	1.34e-47
TCEAL8	1.31348	2.47e-35
PKM	1.31314	2.59e-28
IFIT3	1.31308	6.22e-42
PRKDC	1.31302	3.59e-68
FGD1	1.31283	5.8e-82
RPS19	1.31282	6.74e-78
ZNF687	1.31253	2.11e-79
RGS5	1.31241	1.02e-49
HCCS	1.31238	6.88e-98
PHLDA3	1.31194	6.66e-32
CREG1	1.31138	5.75e-60
HGH1	1.31063	7.74e-92
SSR3	1.31008	5.81e-85
CKB	1.3089	6e-22
RAB13	1.30883	2.6e-116
HOXD9	1.30874	2.15e-57
PSMF1	1.30871	1.89e-113
TMEM97	1.30762	6.04e-47
HCST	1.30761	2.54e-48
RSU1	1.30671	2.71e-90
RPL28	1.30637	1.46e-85
PTGES3	1.3057	1.69e-112
CHAF1B	1.30516	7.65e-64
TMSB4X	1.305	2.68e-52
TMEM59	1.30446	2.31e-100
RSRC1	1.30432	5.78e-111
SNRPG	1.30428	2.72e-102
MTHFD1L	1.30419	5.74e-62
ERMP1	1.30397	4.45e-74
EIF2S3	1.3039	7.74e-92
XRCC6	1.30374	5.72e-102
RPL7	1.30373	1.13e-69
ANXA13	1.30316	2.08e-21
UBAP2L	1.30313	8.28e-87
CD200	1.3026	5.95e-88
LRP11	1.30222	4.79e-79
ADPRHL1	1.30196	4.69e-66
HEXB	1.30174	3.79e-82
ARL15	1.30137	1.33e-114
SUCO	1.30065	1.62e-77
RPL12	1.3006	4.68e-82
APEX1	1.30019	1.61e-113
LAS1L	1.29931	1.63e-127
RPL27A	1.29902	1.3e-89
TTC27	1.29865	1.99e-118
ELK3	1.29861	1.64e-67
GALNT1	1.29853	1.45e-80
PWWP2B	1.29783	3.56e-55
DEXI	1.29734	1.96e-79
BAK1	1.2969	1.3e-61
MTPN	1.29644	1.24e-88
ACTR2	1.29623	1.8e-78
POSTN	1.29604	4.85e-26
CTSC	1.29542	1.22e-45
OPTN	1.29484	2.59e-94
MYH9	1.29424	1.1e-73
THAP8	1.29392	1.48e-113
SUPT4H1	1.2936	2.56e-131
NRSN2	1.29317	9.33e-33
BIK	1.29294	4.82e-43
MAGED1	1.29288	5.45e-50
LMNB2	1.29283	1.13e-61
LAD1	1.29269	2.74e-21
P2RY8	1.29251	9.49e-77
TBC1D22A	1.29217	1.49e-123
MNS1	1.29152	8.82e-43
MAP2	1.29151	1.92e-50
KNL1	1.29114	1.14e-85
NDUFB4	1.29063	1.05e-125
IFI35	1.29024	4.41e-70
TRAPPC9	1.29	2.45e-119
ZNF277	1.28973	1.77e-113
KIF23	1.28955	6.52e-61
PRKAA2	1.2891	2.37e-52
UGT2B4	1.28896	3.01e-20
PSAP	1.28832	4.65e-92
MANF	1.28779	1.16e-46
COPRS	1.2875	1.92e-115
CPPED1	1.28728	2.94e-81
BRK1	1.28681	5.99e-125
SLBP	1.28648	2.75e-101
DRAM2	1.28597	1.81e-116
SLC17A5	1.28587	9.91e-69
PKMYT1	1.28546	1.39e-64
PSMD8	1.28545	1.23e-109
IGSF6	1.28527	5.38e-51
ACTG1	1.28521	2.17e-61
RGS19	1.28475	5.86e-63
F2RL3	1.28438	7.47e-63
MKKS	1.28396	4.65e-93
NUP133	1.28367	2.33e-109
DDX54	1.28308	1.36e-117
CDCA3	1.28293	1.34e-65
COA4	1.28266	2.7e-128
MRPS33	1.28232	7.72e-124
ATP6V1G1	1.28179	2.39e-97
ITGAV	1.2813	2.65e-44
NFU1	1.28122	2.33e-109
PSEN2	1.28116	2.28e-88
GRK6	1.2808	1.54e-106
TMEM209	1.28067	5.96e-99
COMMD4	1.28059	4.88e-128
YWHAG	1.28013	6.05e-92
PNMA6A	1.27956	4.53e-31
FN3KRP	1.27925	1.58e-94
CENPB	1.27797	3.06e-121
UGT1A6	1.27763	5.67e-23
PTGFRN	1.27756	4.12e-49
ORAI1	1.2773	6.67e-90
PRIM2	1.27685	1.5e-105
FPR3	1.27676	2.19e-39
RSL24D1	1.27657	7.14e-112
ADGRG1	1.27625	1.79e-45
ZBTB22	1.27618	2.49e-109
COPZ1	1.2759	6.56e-124
CALCRL	1.27584	2.1e-54
RFC2	1.27497	3.3e-94
PRKCSH	1.27465	1.25e-128
MYL6B	1.27389	8.23e-75
POMP	1.27386	9.24e-94
TEAD2	1.27312	1.76e-37
NDUFB6	1.2731	5.43e-121
OAS2	1.27269	8.11e-34
MEAF6	1.27236	2.47e-86
TBC1D16	1.27204	4.7e-67
DTNA	1.27176	7.06e-60
TM9SF2	1.27132	6.41e-78
MFSD6	1.27129	3.83e-61
MRPL27	1.2712	1.25e-111
SSR1	1.27113	5.79e-87
SLC9A6	1.27037	5.66e-110
C4orf48	1.2689	2.06e-36
LDLRAD1	1.26878	3.62e-45
DAG1	1.2683	2.8e-82
POLD1	1.26827	3.15e-73
CD320	1.26826	1.1e-86
HIST1H3H	1.26807	6.94e-42
CDC5L	1.26736	4.68e-98
ANP32E	1.26718	5.44e-86
OAS3	1.26695	9.04e-43
SUGCT	1.26687	1.04e-63
ADGRL4	1.26681	1.04e-56
C2orf76	1.26601	7.8e-140
C1GALT1C1	1.2658	9.78e-85
ACTB	1.26573	3.81e-82
DPCD	1.26499	1.05e-84
PITX1	1.26496	6.31e-33
EPCAM	1.26475	3.23e-11
SHCBP1	1.26461	5.78e-67
QPCTL	1.26461	2.12e-98
TMEM185B	1.26331	3.14e-68
FUNDC1	1.26321	1.62e-96
TPGS2	1.26284	1.88e-78
AATF	1.26279	3.66e-94
C11orf68	1.26159	1.48e-131
EIF3K	1.26108	3.85e-104
LIX1L	1.26102	2.27e-84
HIST1H2AG	1.26002	8.5e-43
TATDN3	1.25978	1.29e-122
NOA1	1.2597	2.48e-104
CD58	1.25932	1.66e-81
PAQR5	1.25931	4.42e-34
SCD	1.25923	3.82e-19
ADSS	1.25917	9.2e-86
VARS	1.25891	3.93e-77
AKR1C1	1.25848	9.4e-24
INTS7	1.2583	3.23e-95
MRPL21	1.25746	3.57e-96
SMC2	1.25719	9.61e-74
MPEG1	1.25715	3.49e-34
SF3A3	1.25687	3.08e-106
DCTPP1	1.25645	2.03e-86
MRPL45	1.25611	5.9e-97
PTRHD1	1.25604	3.48e-101
MEP1A	1.25596	2.52e-25
UBC	1.25478	2.92e-78
AAR2	1.25431	9.64e-128
MRM2	1.25383	1.24e-127
CGREF1	1.25319	3.12e-32
TFPT	1.25295	5.76e-99
CIZ1	1.25286	1.08e-92
CAP1	1.25267	1.26e-78
BRMS1	1.25255	2.83e-101
TIMP1	1.25218	2.53e-16
DRAP1	1.25209	3.52e-117
HS1BP3	1.25208	7.23e-109
KLHL12	1.25056	2.1e-102
PHAX	1.24998	4.88e-128
SLC38A6	1.24977	3.83e-120
ZDHHC12	1.24896	9.91e-110
CISD1	1.24857	4.68e-98
DRAM1	1.24852	2.8e-64
IER5	1.24841	1.55e-66
CENPN	1.24836	2.6e-85
E2F8	1.24814	1.75e-67
UBL4A	1.24777	3.08e-96
NEDD4L	1.24758	6.07e-76
ERLEC1	1.24754	3.39e-90
CRNKL1	1.2468	1.69e-121
DLL4	1.24549	7.61e-68
FAM110A	1.24544	1.11e-73
ADAM15	1.24517	1.06e-64
TOMM40	1.24486	5.85e-83
TSN	1.24469	4.38e-103
SLC22A9	1.24378	3.28e-27
TOMM34	1.24377	1.42e-93
IER3IP1	1.24372	3.09e-126
BLZF1	1.24241	8.54e-91
EDIL3	1.24209	2.37e-60
HPS6	1.24204	3.85e-113
RPL10A	1.24189	1.51e-87
CENPL	1.24168	6.73e-95
TRIM24	1.24134	8.45e-79
LAMTOR4	1.24072	3.03e-96
LINGO1	1.24068	2.03e-43
TSR2	1.24056	1.01e-122
FAAP24	1.24016	8.62e-111
QARS	1.24005	3.25e-117
PSMC2	1.24004	2.33e-109
PUF60	1.2396	2.95e-92
STOML2	1.23954	1.15e-93
TM4SF5	1.23873	1.42e-22
AGRN	1.23859	1.06e-49
TUBA1A	1.23829	9.54e-46
GLRX2	1.23822	1.35e-93
SPOCK2	1.2382	2.16e-56
EXOC4	1.23798	1.29e-129
SNTA1	1.23781	5.49e-78
MEX3D	1.23779	3.81e-73
SLC43A2	1.23755	8.8e-64
SMO	1.23732	1.96e-43
EMC3	1.23728	1.52e-110
NACC1	1.23722	9.41e-89
SFR1	1.23707	1.83e-101
SFRP4	1.23704	7.34e-42
ITM2B	1.23658	6.01e-85
LY86	1.23593	1.18e-44
ITGB4	1.23503	1.4e-39
SNF8	1.23491	3.84e-112
TMX4	1.23469	2.65e-83
FDXR	1.23446	8.76e-70
ASF1A	1.23413	2.57e-93
TSR3	1.23404	1.11e-118
ZBTB33	1.23337	2.05e-75
TIMM9	1.23307	2.27e-112
TRIM11	1.23285	2.59e-110
TPPP3	1.23281	4.76e-47
NSDHL	1.23277	3.25e-66
PLOD3	1.23256	1.27e-73
ABCF1	1.23246	2.07e-93
HINT1	1.23242	8.63e-108
HNRNPA0	1.23234	1.9e-98
TRAIP	1.23204	2.03e-75
SGO1	1.2316	2.83e-78
DEGS1	1.23083	2.79e-70
PWP1	1.23063	5.97e-119
EZH2	1.23044	7.6e-56
RSL1D1	1.23001	6.48e-102
GPRIN1	1.22979	9.26e-69
NFE2L1	1.22866	4.89e-76
ZYX	1.22742	7.21e-57
PRR15L	1.22693	2.05e-20
APEX2	1.22654	3.87e-97
BMP4	1.22638	2.63e-35
ARF3	1.22625	1.2e-86
PDGFRB	1.22551	2.13e-43
HIGD2A	1.22519	5.49e-114
NDUFAF8	1.22517	3.01e-82
MICB	1.22487	3.65e-63
RPL36AL	1.22464	2.11e-94
CABYR	1.22435	5.16e-34
TMEM132A	1.22416	2.29e-37
CCDC97	1.2241	1.93e-100
TMEM187	1.22407	5.65e-85
APIP	1.22322	4.5e-106
HLTF	1.22308	2.92e-69
ARHGAP18	1.22287	2.2e-71
C6orf62	1.22272	9.4e-91
MRPL18	1.22256	8.94e-91
YBX1	1.22245	2.44e-74
LPCAT1	1.2222	1.13e-40
SPTAN1	1.22183	5.5e-89
EBAG9	1.22173	2.64e-105
NKAP	1.22166	3.77e-136
MYL12A	1.2214	5.75e-73
SUV39H2	1.22103	8.98e-104
ARHGEF3	1.221	1.88e-58
CDH5	1.22095	1.33e-47
SLC35A2	1.22077	8.76e-100
TIMM23	1.22075	4.69e-120
RBBP5	1.22021	2.2e-112
NBDY	1.21924	7.31e-60
IFNGR2	1.21884	6.94e-65
POGK	1.21872	2.73e-74
FAM189B	1.21843	1.27e-66
BUD31	1.21821	1.93e-102
MED29	1.21812	7.19e-134
TP53I11	1.21784	1.5e-53
SF3B5	1.21756	4.85e-89
DNTTIP2	1.21667	1.55e-102
VAMP7	1.21665	4.34e-76
CHML	1.21644	1.75e-54
GARS	1.21627	3.37e-63
CCDC28B	1.21596	2.58e-56
ERH	1.21587	2.9e-105
PGK1	1.2155	7.12e-50
CDC73	1.21401	7.96e-84
TAP1	1.21286	2.92e-47
ARPC1A	1.21263	2.71e-107
TRMT6	1.2126	6.36e-91
NXT2	1.21249	1.7e-80
DDR1	1.21244	6.55e-29
PRCC	1.21215	2.46e-101
EHD4	1.21206	3.73e-66
TCF3	1.21174	1.49e-76
JTB	1.21153	3.25e-121
PHYHIPL	1.21145	5.33e-34
ANKRD29	1.21142	6.29e-64
FRG1	1.21126	1.15e-101
NAGA	1.21089	2.51e-68
MRPL11	1.21089	2.26e-117
CHCHD4	1.21087	2.16e-125
DNAJC8	1.21046	1.44e-108
WRNIP1	1.21029	3.51e-98
PPIC	1.20999	1.08e-76
GNL2	1.20996	6.63e-96
RNF5	1.20982	2.28e-98
TARBP1	1.20956	1.33e-63
TTC1	1.20921	1.87e-125
ZMPSTE24	1.20877	2.71e-94
C1orf35	1.20872	6.18e-98
ARL3	1.2086	1.17e-105
SULT1C2	1.2084	6.68e-27
CCNF	1.20813	8.22e-70
HSPBP1	1.2081	7.17e-105
RENBP	1.20772	2.17e-29
SURF2	1.20769	5.49e-83
TRIM28	1.20766	1.26e-80
LGALS1	1.20753	1.5e-44
RRP15	1.20724	4.39e-108
NUDCD1	1.20667	5.26e-85
CCL5	1.20643	5.81e-26
SGCE	1.2062	1.7e-23
CHCHD3	1.20612	1.46e-74
TUBB4B	1.206	6.96e-60
LSM3	1.20562	1.35e-122
PTGES	1.20495	1.35e-24
PYURF	1.20485	5.34e-89
PPARG	1.20434	4.17e-58
POLR2J	1.2043	8.16e-114
WDR46	1.20396	3.67e-88
SRP9	1.20374	9.46e-111
RPL11	1.20369	1.25e-95
JAG2	1.20315	2.28e-66
SEC23B	1.2028	3.78e-55
BCL9	1.20264	7.12e-58
H2AFZ	1.20226	4e-54
PKN3	1.20222	3.42e-53
RASL12	1.20221	2.18e-78
TINAG	1.20203	2.18e-24
SPHK1	1.20195	5.6e-21
PAIP2	1.20127	1.64e-90
PPP1CA	1.20119	1.45e-112
AIP	1.20119	1.96e-110
ZNF703	1.20104	7.46e-36
VPS35	1.20101	3.28e-84
PDIA3	1.2002	1.51e-64
SUV39H1	1.20017	5.57e-96
BAMBI	1.19977	4.41e-25
TM4SF18	1.19968	7.34e-70
TMEM230	1.19949	1.33e-100
UBA2	1.19935	1.08e-81
CDPF1	1.19891	4.81e-103
GNPDA1	1.19884	2.05e-70
GPATCH3	1.19863	1.72e-116
CDC25A	1.19842	3.71e-64
SYF2	1.19838	2.19e-131
MRPL58	1.19823	5.37e-112
ATP6V1D	1.19787	6.85e-102
TMPO	1.19761	7.25e-67
SET	1.19712	1.67e-81
KCNE3	1.19667	1.26e-69
SOGA1	1.19666	1.39e-76
RBMX2	1.19652	1.51e-110
CUEDC2	1.19625	5.71e-117
NFKB2	1.1959	9.59e-57
LARP1	1.1958	2.28e-88
MRPS34	1.19567	4.02e-106
DNTTIP1	1.19564	1.87e-112
PAK1IP1	1.19542	2.77e-72
IP6K1	1.19527	1.7e-90
MCUR1	1.195	1.51e-93
KLB	1.19448	1.24e-31
CBX3	1.19418	2.13e-89
HLA-DOA	1.19416	1.88e-35
ANGPT2	1.19408	3.21e-76
NPM1	1.19403	3.59e-60
HEG1	1.19364	8.81e-55
AP2B1	1.19333	8.02e-85
IKBKE	1.19304	5.83e-50
COX5A	1.19296	3.22e-98
CDH2	1.19271	7.16e-44
SLC22A12	1.19257	1.93e-23
PSME1	1.19254	2.15e-106
ALDOA	1.19251	5.2e-39
EIF3E	1.1923	1.02e-66
MED27	1.19215	9.98e-107
IFIT1	1.19213	2.15e-24
XRCC4	1.19121	2.4e-100
ALDH18A1	1.19114	3.55e-59
MESP2	1.1911	1.07e-76
INCENP	1.19099	1.57e-61
USP5	1.19088	5.4e-102
KPNB1	1.19051	1.45e-77
SLU7	1.19042	6.39e-117
CHMP6	1.19018	1.83e-115
ZNF581	1.18923	3.68e-75
CDC42	1.18917	4.14e-97
STT3B	1.18859	1.94e-86
PUDP	1.18843	2.28e-72
SUSD4	1.1884	8.82e-21
CCDC47	1.18829	1.96e-75
CCDC80	1.18815	3.4e-29
GIMAP4	1.18789	2.7e-44
ARHGDIB	1.18778	6.77e-50
WASF2	1.18741	5.92e-65
SPDL1	1.18694	7.48e-80
GNG4	1.18668	2.45e-26
NDC1	1.18655	1.93e-85
OGDH	1.18649	2.1e-78
ERAP1	1.18647	6.01e-57
PDAP1	1.18646	2.25e-117
ZSWIM5	1.1862	3.01e-53
LRRC59	1.1853	2.13e-59
DPP3	1.18527	2.77e-74
BTD	1.18513	4.77e-57
FAM50A	1.18496	8.76e-66
RPL14	1.18463	1.8e-83
SLC25A43	1.18409	2.87e-71
SIPA1L2	1.18389	2.79e-32
CBX4	1.18361	2.09e-67
CXCL16	1.18337	1.12e-30
PARPBP	1.18323	1.3e-85
C17orf53	1.18284	3.82e-75
HYAL2	1.1825	8.18e-85
VAMP8	1.18245	2.21e-65
HLA-C	1.18233	1.29e-42
PSMA5	1.18192	3.33e-92
MYL6	1.18186	1.19e-105
DGUOK	1.18165	2.45e-97
GRB2	1.18154	8.55e-107
CDK2AP1	1.18152	1.29e-60
LRRC8D	1.18133	1.02e-89
ITPK1	1.18118	3.15e-87
OASL	1.18084	5.07e-27
C12orf73	1.18076	1.55e-139
B3GNT5	1.18062	5.43e-43
TIMM17A	1.18059	2.2e-82
ATIC	1.18028	5.24e-69
SLC39A11	1.18011	1.03e-86
STX6	1.18003	1.13e-92
NECAB3	1.17999	1.86e-78
TXNDC9	1.17989	3.17e-95
TIMM17B	1.17943	2.11e-103
TSPAN6	1.17894	3.41e-70
RPRD2	1.17893	1.48e-81
POLR2L	1.17841	4.95e-93
PIGX	1.17835	1.91e-114
PLXND1	1.17833	2.84e-57
GEMIN7	1.17832	3.21e-101
POLA2	1.17823	9.13e-80
PRDX6	1.1782	4.23e-81
MRPL36	1.17809	1.78e-101
COA7	1.17793	4.85e-87
ITPA	1.17784	9.43e-89
GSTO1	1.1776	1.12e-63
ZNHIT2	1.17742	7.16e-98
NPM2	1.1773	1.6e-33
GLUD2	1.17711	1.5e-35
NDUFB3	1.1764	9.97e-103
IRF6	1.17634	1e-29
NIF3L1	1.17627	1.01e-99
EIF4EBP2	1.17558	1.51e-74
GON7	1.17532	2.69e-106
F10	1.1753	8.22e-37
KCNQ1	1.17524	6.93e-44
RPS11	1.17501	2.35e-80
HPS3	1.17499	2.45e-69
UGGT1	1.17492	1.12e-73
PDLIM1	1.17463	7.33e-70
CHPF2	1.1745	1.15e-76
MAL2	1.1744	1.57e-27
ACBD3	1.1733	2.5e-72
SUMO1	1.17318	2.52e-127
RNF26	1.17258	4.89e-76
RPP40	1.17144	2.71e-85
LPGAT1	1.17143	1.14e-51
NDUFA1	1.17142	2.34e-89
CHEK1	1.17132	1.36e-75
FIS1	1.1711	1.65e-102
SLC6A11	1.17064	5.68e-27
HES6	1.17023	2.27e-62
MOSPD1	1.17011	1.27e-65
NOC4L	1.16998	1.13e-102
DUSP12	1.16988	3.69e-91
ARL4A	1.16953	5.29e-47
SCAMP1	1.16912	5.58e-88
YWHAQ	1.16831	1.13e-60
PIK3IP1	1.16746	2.25e-48
KIAA1143	1.16732	3.55e-83
UNG	1.16719	3.79e-87
IMPAD1	1.16713	4.44e-69
DEK	1.16691	3.91e-59
PSME3	1.16598	1.44e-72
TDP2	1.16593	9.21e-106
VDAC1	1.16584	1.75e-90
DAB2	1.1655	1.79e-33
PLEKHO2	1.16544	3.92e-50
NUP155	1.16498	8.04e-92
SART1	1.16458	2.15e-120
CUL4B	1.16457	1.21e-93
TSG101	1.16419	1.09e-107
NHLRC1	1.16369	1.75e-67
ITGA2	1.16329	1.75e-45
PTRH2	1.16311	1.71e-94
CTNNA1	1.16286	2.07e-79
GTF2F1	1.16279	1.5e-101
UBE2D2	1.16249	1.54e-116
ENTPD2	1.16222	2.43e-43
FANCD2	1.162	1.57e-71
CDC42SE2	1.16196	2.62e-85
HDAC5	1.16188	1.29e-88
SDCBP	1.16187	1.39e-64
UCHL5	1.16169	2.43e-95
HACD2	1.16138	2.07e-55
AIF1L	1.16103	1.38e-51
IPO9	1.16095	1.47e-87
COX7A2L	1.16081	5.89e-120
PSMB7	1.16075	9.4e-102
CALU	1.16051	2.21e-52
RAC1	1.16008	4.19e-110
RHOU	1.15976	5.83e-59
POLE3	1.15962	2.26e-78
CD44	1.15932	4.57e-27
UXS1	1.15908	4.96e-80
FANCE	1.15904	2.98e-65
KIF15	1.15881	8.75e-66
ELOVL7	1.15857	2.31e-27
RPS8	1.15841	8.95e-79
SERPINB6	1.15796	6.4e-83
RAD51C	1.15757	2.33e-110
CCT8	1.15749	2.72e-80
PA2G4	1.15743	3.44e-86
FAF1	1.15729	1.51e-115
KCTD3	1.1571	1.68e-70
PIEZO2	1.15706	2.22e-55
AIF1	1.15699	6.33e-30
SKAP2	1.1567	1.3e-48
GOLT1B	1.15669	2.95e-78
PFN1	1.15655	1.04e-79
XYLT2	1.15629	6.74e-94
VPS18	1.15628	2.26e-96
RPIA	1.15581	2.35e-91
GAB2	1.1556	3.66e-68
CD36	1.15548	3.1e-27
AIFM2	1.15548	5.82e-64
SDC3	1.15485	1.29e-36
YPEL5	1.15413	2.37e-104
ADAM9	1.154	2.61e-36
SCO2	1.15398	2.15e-76
ARL6IP5	1.15394	6.26e-73
ERI3	1.15387	2.85e-115
CWC27	1.15377	1.51e-102
MED20	1.15344	4.7e-94
CEBPG	1.15324	7.02e-79
LIN9	1.1532	9.07e-87
DEDD	1.15295	5.11e-116
FARSB	1.15289	7.96e-88
CLCN2	1.15263	2.09e-88
PYCARD	1.15256	3.33e-28
TMED3	1.15198	1.41e-37
SAP18	1.15194	5.94e-110
MRPL51	1.15168	8.52e-97
SWI5	1.1512	1.31e-85
SYPL1	1.15099	2.75e-85
RRP36	1.15069	3.11e-99
ALKBH2	1.15067	2.11e-78
KEAP1	1.15062	2.11e-118
SLC35A3	1.15054	3.64e-60
C1orf56	1.15027	3.93e-81
CD2BP2	1.14994	3.25e-94
SLC39A10	1.14993	1.44e-65
BLVRB	1.14977	1.01e-58
GIMAP7	1.14976	1.9e-41
HAUS1	1.14967	3.83e-76
SMYD2	1.14963	2.45e-58
PDCD2L	1.14938	1.74e-79
SMC3	1.14884	8.36e-54
PAQR9	1.14878	2.21e-49
MRAS	1.14789	1.45e-53
AGTRAP	1.1478	1.83e-63
CBX2	1.14747	3.43e-59
COL1A2	1.14724	1.95e-18
PAQR8	1.14701	3.92e-49
ISG20L2	1.14699	7.99e-89
SEC61B	1.14627	5.88e-89
VPS29	1.14613	6.04e-110
C6orf89	1.14586	1.87e-105
RPLP2	1.14562	5.75e-64
STAG2	1.14555	1.36e-74
USE1	1.14553	5.99e-106
DDX59	1.14551	1.45e-84
CCDC22	1.1455	2.83e-112
B9D1	1.14497	2.27e-72
ATP6V1H	1.14491	1.84e-84
EIF2S2	1.14487	5.98e-75
TRAPPC6A	1.14472	1.32e-75
CBR3	1.14397	1.89e-52
RPP25L	1.14361	6.34e-89
ZNF517	1.14361	4.14e-76
ZCCHC17	1.14355	1.41e-101
SRM	1.14317	6.41e-58
TNFRSF19	1.14308	1.66e-25
WDR1	1.1427	9.03e-76
GNL1	1.14221	5.48e-109
ADIPOR1	1.14174	4.91e-100
C3AR1	1.14173	1.72e-35
NCKIPSD	1.14167	1.9e-102
FHIT	1.14162	2.21e-86
MRPL57	1.14123	1.26e-101
ICK	1.14115	6.23e-53
SGO2	1.14083	2.66e-77
TAF9B	1.14078	1.54e-66
LGALS9	1.14024	5.13e-35
TCEAL9	1.14002	1.65e-25
TTC39A	1.14001	7.09e-39
BCCIP	1.13987	1.35e-105
ZNF544	1.13974	4.28e-85
SNRPN	1.13952	1.85e-29
RPS3	1.13936	9.49e-72
VSIR	1.13881	3.07e-49
ZNF526	1.13836	4.14e-132
CRIPT	1.13797	2.27e-110
DISP1	1.13784	1.31e-66
EFHD2	1.13783	3.96e-69
SIPA1L3	1.13782	2.23e-60
ANAPC11	1.13743	1.89e-85
RPL35A	1.13702	1.68e-79
SNRNP27	1.137	1.66e-94
WDSUB1	1.13687	3.68e-82
RPA2	1.13686	2.42e-83
GCLM	1.13664	8.86e-40
CCDC51	1.13655	4.34e-101
NIFK	1.13619	1.32e-74
MISP	1.13596	2.37e-20
PDCL	1.13586	3.56e-92
WNK4	1.13536	1.13e-33
CD99	1.13518	4.09e-86
CCNG1	1.13498	3.9e-75
SMOX	1.13466	1.08e-27
ADPRHL2	1.13455	6.12e-91
PDGFD	1.13427	1.15e-39
FAU	1.13371	1.95e-104
PSMC4	1.13362	8.09e-80
DTNBP1	1.13342	1.06e-68
BFAR	1.13341	1.18e-112
LGALSL	1.13305	1.69e-78
VPS26A	1.13295	3.19e-96
PRPF19	1.13286	3.6e-93
EHD2	1.13278	5.37e-39
PDCD5	1.13259	3.59e-89
GPX4	1.13225	9.99e-98
ITGB3BP	1.13218	6.98e-94
METTL23	1.13191	2.5e-111
ABCD1	1.13176	4.46e-61
SH2D3C	1.13157	7.39e-77
PPP1R35	1.13138	2.1e-78
F13B	1.13097	1.83e-18
SNX12	1.13066	9.32e-87
JAGN1	1.13064	1.51e-96
PKLR	1.13055	6.41e-15
PET100	1.13051	1.37e-88
GLRX3	1.12986	2.77e-87
PARL	1.12979	1.93e-115
MIA3	1.12972	1.36e-66
CTSD	1.12963	4.53e-57
NUCB2	1.12922	1.46e-42
PSMC3	1.12908	4.02e-99
IRF2BP1	1.12885	6.55e-89
SWAP70	1.12863	2.6e-64
PRPS2	1.1286	8.63e-45
PDE6D	1.12852	3.02e-107
ZDHHC9	1.12832	1e-67
MARVELD2	1.12801	1.22e-66
TBCA	1.12775	2.07e-94
MSX1	1.12763	2.24e-72
CIB2	1.12671	8.54e-46
ZNF669	1.12631	2.32e-72
CSDE1	1.1259	4.08e-73
PRAME	1.12574	6.41e-20
PLBD2	1.12561	3.73e-75
FXR1	1.12557	1.76e-101
EFL1	1.12547	4.7e-83
DESI2	1.12508	2.06e-77
MMRN2	1.12491	2.83e-58
EXT1	1.12465	7.9e-47
UBAC2	1.12447	4.98e-108
TTC9C	1.12442	1.64e-109
FBLN1	1.12441	4.54e-21
ACTN4	1.12338	4.97e-63
ANO6	1.12292	1.75e-62
PEX2	1.12254	8.12e-111
PRAG1	1.12225	6.06e-38
SDHAF4	1.12198	2.67e-110
SCAF1	1.12171	1.43e-108
DUSP8	1.1215	7.07e-37
SNAPC2	1.12087	4.54e-105
IDO1	1.12081	4.37e-45
APH1A	1.12057	2.99e-96
JAZF1	1.12049	4.18e-56
STN1	1.12036	3.29e-98
NUDT5	1.12031	1.6e-105
PIK3R3	1.12026	9.59e-97
S100A1	1.1201	8.31e-33
PET117	1.11962	8.33e-98
MTRNR2L1	1.11946	8.68e-10
URI1	1.11924	2.81e-98
TUBG1	1.11918	3e-54
AGT	1.11905	1.45e-36
FH	1.11868	3.56e-70
KCTD12	1.11851	6.63e-37
TMEM54	1.11829	1.02e-25
CLTB	1.11804	6.32e-90
SDE2	1.11743	4.22e-59
FBXO32	1.1174	8.29e-54
RPL27	1.11722	9.55e-76
LAPTM4A	1.11712	8.81e-78
TRIM50	1.11686	1.32e-20
C16orf91	1.11649	2.07e-97
KCNJ5	1.11607	9.26e-66
PDSS1	1.1156	2.69e-67
ATP9A	1.11559	7.76e-46
UBA1	1.11547	2.35e-84
TMEM147	1.11528	2.86e-57
NHP2	1.11493	1.11e-73
AGMO	1.11462	1.83e-27
SAPCD2	1.11456	1.27e-51
PTBP3	1.11436	1.78e-69
F13A1	1.11419	2.3e-28
RAB3B	1.11398	4.72e-38
FAM174A	1.11389	5.93e-108
ACBD6	1.11346	3.24e-91
MCM10	1.11286	3.09e-60
ANP32A	1.11285	3.63e-103
TMED4	1.11252	6.39e-117
CRIM1	1.11243	4.61e-28
FABP4	1.11213	6.84e-19
TMEM223	1.11088	8.48e-109
NEIL3	1.11058	2.83e-65
VOPP1	1.11055	4.91e-73
DCLRE1B	1.11054	2.8e-85
KISS1	1.11051	3.31e-37
CENPX	1.11051	8.96e-55
GSS	1.11046	3.23e-101
FBXO45	1.11027	1.2e-103
WASHC2A	1.11023	1.73e-85
SCARB2	1.11021	3.21e-73
PJA1	1.10976	1.21e-61
TOR1AIP2	1.10941	1.87e-83
TMEM267	1.10934	1.17e-85
BPIFB2	1.10909	1.09e-14
S100A14	1.10901	4.99e-13
SULF1	1.10869	3.52e-30
TRIM16	1.10826	4.52e-30
PARD3	1.10764	2.67e-78
CLPTM1	1.10754	9.3e-84
ADA	1.10728	1.52e-64
CHCHD5	1.10687	1.13e-114
CDCA7	1.10686	5.7e-34
NOL10	1.10653	1.58e-104
TES	1.10648	7.17e-35
MFAP1	1.10618	2e-88
CXCR3	1.10536	4.06e-52
RAD54L	1.1052	1.69e-53
BIRC3	1.1049	1.14e-18
FOXP1	1.10455	5.59e-81
UQCRH	1.10427	2.12e-64
E2F3	1.10383	1.63e-51
NDUFA4	1.10368	1.02e-90
LENG1	1.10249	2.16e-105
GHDC	1.10217	1.22e-90
SMARCA2	1.10194	8.64e-44
USP1	1.10144	1.17e-63
SNX27	1.10123	2.7e-72
MRPL10	1.10123	2.28e-103
PGP	1.10109	3.39e-66
ARRDC2	1.10105	9.77e-33
FDPS	1.10047	1.17e-38
MPLKIP	1.1002	8.26e-69
ECD	1.10011	2.42e-102
ODAM	1.09912	6.8e-18
DYRK1B	1.0987	1.34e-66
TBL2	1.09811	1.25e-93
ACTA2	1.09806	1.16e-29
PES1	1.09723	2.57e-73
PDIA4	1.09705	2.04e-45
CTNNBIP1	1.09677	7.37e-88
BLOC1S4	1.09659	1.42e-102
DCAF7	1.09659	3.12e-69
BMP2	1.09655	1.52e-35
HNRNPAB	1.09632	1.16e-75
SELPLG	1.09604	4.31e-34
UMAD1	1.09601	6.86e-79
TMEM69	1.09569	3.15e-89
DNAJC1	1.09532	2.29e-67
RPUSD2	1.09525	2.12e-127
SPATS2L	1.09504	2.83e-63
RPL37A	1.09488	1.63e-64
WDR83OS	1.09485	4.99e-113
ZNF428	1.09388	1.14e-86
ZNF777	1.09356	6.24e-93
OSGIN1	1.0935	1.24e-22
GDPD1	1.09346	3.52e-83
NRP1	1.09336	3.95e-40
CES1	1.09333	1.4e-14
PTOV1	1.0932	2.45e-104
CLDN5	1.09315	1.65e-33
NPTN	1.09285	4.34e-74
MID1IP1	1.09258	1.95e-38
IGSF23	1.09256	3.33e-18
TNFAIP8L2	1.09255	6.2e-38
MRM1	1.09228	6.97e-86
MGME1	1.09156	4.02e-82
FADD	1.09131	1.19e-65
FKBP8	1.09124	7.79e-97
GCNT3	1.091	2.03e-33
TM4SF20	1.09058	5.41e-18
NUP93	1.09	6.58e-90
CHCHD2	1.0896	2.51e-78
CLTC	1.08946	5.68e-67
PIP4K2C	1.08934	6.8e-72
RB1CC1	1.08922	3.09e-64
CHPT1	1.08914	6.86e-70
HSD17B11	1.08904	4.12e-46
ZBED3	1.08885	1.96e-51
PPP2R5D	1.08872	8.99e-77
SELENOF	1.08843	1.24e-87
FARSA	1.08838	1.11e-81
LIG1	1.08834	1.36e-59
GNG5	1.08808	6.83e-80
LHFPL2	1.0879	7.49e-43
CWF19L1	1.0879	1.18e-104
AQP1	1.08751	8.68e-23
TCF20	1.08729	2.25e-73
KIF5B	1.08697	8.39e-67
CD163L1	1.08686	1.26e-61
STAU1	1.08676	4.67e-76
ARF6	1.08623	6.46e-81
VSNL1	1.08617	1.13e-23
PTDSS1	1.08584	6.22e-72
SMARCC1	1.08569	6.91e-71
PTK7	1.08562	2.19e-31
ATRAID	1.08553	7.26e-94
MAPKAPK2	1.08541	6.01e-67
SKP1	1.0852	4.42e-100
NT5M	1.08483	2.38e-63
NUTF2	1.08474	4.12e-85
BOD1	1.08377	5.76e-93
NSUN5	1.08376	1.61e-91
SLC26A2	1.08374	9.89e-81
EHF	1.08362	1.44e-27
EIF1	1.08324	1.44e-94
CHMP4C	1.08294	3.22e-54
CXCR4	1.08292	3.17e-25
FZD6	1.08281	2.03e-40
XXYLT1	1.08277	2.86e-81
MEF2D	1.08243	4.29e-80
HFE	1.08241	2.05e-57
ME2	1.08239	7.24e-68
TP53	1.08228	2.07e-45
IRX3	1.08218	2.44e-29
EIF2AK1	1.08176	8.86e-106
ALG6	1.08117	2.01e-112
TAF12	1.08114	1.19e-89
ZNF468	1.0811	1.85e-40
RPTOR	1.08107	4.36e-95
SEMA6B	1.08085	1.03e-53
GPIHBP1	1.08058	5.61e-52
GTF2IRD1	1.08056	7.91e-61
PCIF1	1.08025	1.2e-102
FKBP9	1.08018	1.31e-59
NANS	1.0799	3.37e-68
FAHD1	1.07984	1.4e-63
B3GAT3	1.07942	6.98e-75
ACOT13	1.07916	8.9e-68
COPE	1.0791	2.04e-76
HSBP1	1.07893	5.3e-99
DEAF1	1.07892	3.94e-93
FAM104B	1.07887	2.91e-114
CD83	1.07878	1.18e-41
SMARCAL1	1.07868	6.57e-97
TONSL	1.07833	1.1e-57
ZDHHC24	1.0781	5.02e-104
HHAT	1.07795	2.8e-70
USH1C	1.07772	4.7e-18
TBC1D7	1.07747	3.92e-112
GUK1	1.07734	2.67e-96
TMEM19	1.07732	3.83e-76
CHEK2	1.07731	8.38e-55
RIBC2	1.07718	2.61e-51
SP2	1.07713	6.71e-75
SERPINA6	1.07707	5.14e-24
CD47	1.07698	1.11e-57
SCRN2	1.07694	2.47e-66
GALK1	1.07659	3.03e-40
TMEM219	1.07641	6.8e-92
SMIM20	1.07629	3.8e-68
RMI1	1.07609	2.09e-68
PCDH17	1.07557	2.04e-78
PLEKHF2	1.07552	2.34e-77
MTERF3	1.07544	1.95e-85
SPAG4	1.07544	2.39e-38
LYSMD1	1.07541	4.32e-81
HEY1	1.07531	2.38e-53
AARS2	1.07531	4.09e-86
PHF5A	1.07522	1.96e-88
MRPL40	1.07512	5.43e-95
ZNF787	1.07457	1.29e-92
RPS12	1.07448	1.85e-51
HIST3H2A	1.07444	1.01e-20
AGGF1	1.07431	1.26e-92
TNPO3	1.07331	6.34e-81
FLT1	1.0733	3.62e-43
[truncated: 14,227 more rows]
