# Supplementary material for: The hsa_circRNA_102049 mediates the sorafenib sensitivity of hepatocellular carcinoma cells by regulating Reelin gene expression
Source: Bioengineered. 2022 Jan 16;13(2):2272–84. doi: 10.1080/21655979.2021.2024332 (PMC8973865; doi:10.1080/21655979.2021.2024332)
Supplement: Supplemental Material [file KBIE_A_2024332_SM6432.zip › supplementary/supplementary table 3.xlsx]

## Sheet: Sheet1
Gene.symbol	logFC	adj.P.Val
EDIL3	6.96893	8.17e-10
STEAP4	6.87059	2.44e-10
SERPINB5	6.79972	9.06e-12
SRI	6.70516	1.51e-11
MFAP5	6.63361	4.16e-12
ANXA1	6.58753	3.04e-10
LDHB	6.42796	1.59e-10
VIM	6.42647	4.69e-12
EFEMP1	6.40644	2.12e-10
GNG11	6.32318	1.61e-09
DSEL	6.17006	9.48e-11
MUC12	6.07135	2.88e-10
PDK4	6.06938	1.24e-11
GDA	5.90857	9.24e-12
KRT7	5.90223	3.41e-10
CAV1	5.82652	4.89e-10
MSN	5.79794	2.73e-10
TRIM68	5.79753	1.08e-11
GLT8D2	5.78847	2.42e-10
MUC13	5.77841	7.06e-12
MUC12	5.77387	2.33e-10
TFAP2A	5.75518	6.89e-12
PLP2	5.62825	1.36e-10
SRGN	5.60778	4.18e-10
PAPSS2	5.49681	1.28e-11
ME1	5.45131	3.4e-11
MAP7D3	5.44831	7.11e-11
RAB27B	5.43761	1.08e-11
RGS2	5.43249	5.71e-12
DCN	5.42994	3.33e-11
SLPI	5.34025	3.15e-11
FBN2	5.32768	3.04e-10
GNG12	5.25022	9.24e-12
EMP1	5.18671	4.09e-10
TMPRSS15	5.18547	5.25e-10
HTATIP2	5.07769	1.55e-11
EYA4	5.06994	2.15e-11
BIRC3	5.06267	1.41e-10
ATL3	5.05592	6.02e-11
LUM	5.00653	3.91e-09
FAM83B	5.00514	8.02e-11
CAV2	5.00234	1.77e-11
COL12A1	4.96593	3.57e-11
MUC12	4.96372	3.69e-09
RIMKLB	4.85973	8.07e-11
SNAI2	4.80439	3.68e-10
SVEP1	4.80103	7.93e-11
GPNMB	4.7689	3.03e-11
PDE8B	4.76388	3.15e-11
CEP126	4.7628	7.45e-10
EPB41L4A	4.73533	1.12e-10
PTGES	4.71992	1.27e-11
GSTP1	4.70716	1.45e-11
LIMCH1	4.6999	1.43e-09
TPD52L1	4.6929	1.94e-11
GULP1	4.66484	3.04e-10
BACE2	4.65342	4.2e-10
IFI16	4.58892	2.46e-09
GPX8	4.56062	3.31e-10
MBOAT1	4.55331	1.5e-10
JPH1	4.55315	1.81e-10
GPD2	4.54691	1.92e-10
VGLL3	4.54414	1.05e-09
EVI2B	4.50148	9.5e-10
GPR180	4.4586	8.07e-11
CD81	4.45789	3.42e-11
OXCT1	4.45099	4.14e-11
UCA1	4.44236	7.08e-11
SNHG15	4.43735	4.94e-10
CDCA7L	4.40677	3.15e-11
OSBPL1A	4.40026	7.93e-11
BMP2	4.37304	2.63e-09
MAGEB2	4.36608	2.63e-10
SSBP2	4.35446	8.22e-09
RPS12	4.35396	6.42e-10
SLC39A8	4.3193	7.87e-11
FABP3	4.31429	3.06e-09
FAM129A	4.29732	1.17e-09
B3GNT5	4.27629	2.92e-09
TMSB4XP6	4.25203	3.97e-10
TEX30	4.24133	1.34e-08
CD44	4.23377	1.01e-10
PDE3A	4.18527	9.24e-11
TMTC1	4.17588	1.23e-10
MYPN	4.16811	7.28e-10
PDE1A	4.16502	5.55e-10
TRIM29	4.15916	3.32e-10
MYOF	4.15004	6.6e-11
LOX	4.12044	4.42e-11
FAR1	4.1028	4.71e-10
SCIN	4.09182	2.03e-09
IL18	4.08283	7.67e-10
NNMT	4.07731	3.4e-11
MBOAT2	4.04711	1.81e-10
RND3	4.0407	5.59e-11
PLCE1	4.02113	5.55e-11
NSD1	4.00637	1.03e-09
CLDN7	3.9979	4.87e-10
BASP1	3.9918	4.29e-10
C1orf21	3.97489	6.63e-11
CD47	3.97212	2.7e-09
TSPAN8	3.97132	1.94e-10
IGFBP7	3.96939	8.52e-11
PLA2G4A	3.95439	1.49e-09
SEMA3C	3.94703	2.62e-10
DOCK10	3.93632	2.6e-10
TMSB4XP6	3.93434	1.85e-09
TMSB4XP6	3.93024	2.74e-10
EFNA5	3.92929	1.62e-10
CDK14	3.91787	7.52e-11
GFPT2	3.91057	1.57e-09
EFNB2	3.88894	8.85e-10
RRM1	3.88127	5.96e-11
PARP8	3.87049	2.2e-09
ITGB8	3.86221	1.12e-10
NPNT	3.85385	6.52e-10
TMSB4XP6	3.82516	6.63e-11
FXYD5	3.82363	1.05e-10
TANC2	3.82298	3.06e-09
VEPH1	3.80707	2.95e-09
GLI3	3.77806	1.43e-10
ITGA5	3.77522	7.01e-10
FAP	3.74795	1.57e-08
CPM	3.74432	1.74e-08
TSPO	3.74265	8.76e-10
LHFP	3.72545	6.06e-10
CLMP	3.72441	3.04e-10
FHL1	3.71373	7.48e-10
KIAA0825	3.71225	2.95e-09
SPINK6	3.69761	3.06e-08
PXDN	3.69709	7.13e-11
MUC1	3.68411	9.8e-09
SLC1A3	3.67962	2e-09
LDOC1	3.65546	1.31e-08
RBMS3	3.6455	2.14e-10
CT83	3.64392	1.42e-09
JAZF1	3.62561	7.72e-10
C5orf34	3.61825	1.52e-09
SLC16A7	3.61501	4e-10
EXPH5	3.59164	1.49e-09
ANXA8	3.59111	8.52e-11
PFKM	3.58992	7.02e-10
MIR99AHG	3.56391	4.62e-09
FGF2	3.54942	5.04e-08
NEBL	3.52885	1.05e-10
HOXC10	3.51649	2.74e-10
PODXL	3.51174	8.86e-11
PDE10A	3.50473	5.48e-10
ODF2L	3.48863	6.77e-08
ZNF717	3.48322	7.28e-10
TTLL7	3.47792	2.08e-09
WLS	3.4666	7.36e-10
GBAP1	3.46321	1.22e-09
AHNAK2	3.45994	1.6e-08
CPS1	3.4577	1.09e-10
MB21D1	3.44161	2.12e-10
VAMP4	3.42029	1.64e-09
RAB34	3.41599	4.94e-10
SNX19	3.3929	1.02e-09
IL1A	3.39213	8.17e-10
ARHGAP28	3.38032	3.42e-07
ZNF532	3.37962	5.08e-09
RNF165	3.36192	5.48e-10
MYBL1	3.35949	2.4e-10
FAM83A	3.35843	8.08e-10
GRAMD1B	3.33834	1.71e-10
KIRREL	3.33144	1.09e-09
DNER	3.32743	1.9e-10
MID2	3.32445	5.71e-09
PBX1	3.3106	1.02e-09
MAP7	3.30843	4.12e-09
ITGA3	3.29679	1.17e-10
PFKP	3.2955	2.22e-10
SERTAD4	3.28324	9.08e-10
CDYL2	3.26505	4.5e-10
PRSS23	3.26267	4.35e-08
KIAA0825	3.25671	6.78e-09
KIF14	3.24958	1.36e-08
MAGEA1	3.24663	9.69e-10
NRG4	3.24659	4.22e-09
SLF1	3.22878	1.82e-08
CPS1-IT1	3.22761	3.1e-07
MAP2	3.21545	3.32e-09
IL20RB	3.21053	5.19e-09
MAMLD1	3.2001	3.88e-10
SLCO3A1	3.19551	7.87e-09
ATL3	3.1893	2.57e-08
WDR76	3.18654	1.42e-09
OCIAD2	3.17605	2.61e-07
SIPA1L2	3.15611	8.52e-08
GREB1L	3.14551	2.23e-09
SLC35A4	3.14047	8.6e-10
NELL2	3.13723	3.53e-07
C18orf54	3.11534	1.09e-08
SLC6A15	3.11345	8.97e-10
MAP3K5	3.10232	1.09e-09
EXO1	3.09033	8.17e-10
EID1	3.08338	4.13e-09
PARP6	3.06874	1.67e-08
NPR3	3.05032	3.7e-08
LY6K	3.05004	1.46e-09
HERC5	3.03505	8.27e-07
TNFAIP6	3.03121	3.06e-08
INSIG1	3.02519	1.15e-08
MSL3P1	3.01515	2.51e-06
MITF	3.0102	4.22e-10
MARVELD1	3.01007	3.31e-10
LMBRD2	3.00111	6.65e-08
TRPS1	2.99552	5.42e-08
WIPF1	2.97361	7.49e-10
CCNE2	2.97117	4.68e-08
NOV	2.96452	3.74e-09
GNAL	2.94309	9.61e-11
SLC26A2	2.92937	2.16e-09
SH3BP5	2.92677	2.33e-10
ASPM	2.92597	3e-07
PSTPIP2	2.91196	1.63e-09
PSCA	2.91104	1.91e-10
TBC1D2	2.90339	1.23e-10
NRCAM	2.90259	1.33e-08
PAPPA	2.89381	1.31e-09
NFIB	2.87695	1.03e-08
PRAF2	2.8687	1.41e-09
SAMD12	2.86688	2.99e-07
TSC22D3	2.86359	1.05e-09
MIR31HG	2.86052	3.74e-09
DDR2	2.8544	1.39e-09
KRT17	2.85193	2.77e-09
SYT17	2.84146	9.94e-08
TPTE	2.83086	1.5e-07
SLC44A2	2.83028	5.54e-10
IL1B	2.82768	4.48e-09
SAMD9L	2.82681	1.52e-08
CRYAB	2.82537	7.39e-08
ZYG11A	2.82109	5.27e-08
IFI44L	2.80774	1.84e-08
ADCY3	2.80574	1.4e-08
UST	2.80279	1.91e-09
ULK2	2.78237	6.78e-08
TLR6	2.78137	5.35e-08
MGLL	2.78107	3.31e-10
CSGALNACT1	2.7784	1.13e-09
KRT34	2.77642	1.05e-09
MSLN	2.77137	3.61e-09
MAP2K6	2.76755	1.83e-09
TMC5	2.76464	2.98e-08
ARSJ	2.76383	1.54e-09
SFR1	2.76078	6.74e-09
TMEM47	2.7594	1.79e-07
TLL1	2.75893	6.22e-08
FSTL1	2.75679	1.77e-08
TENM3	2.74729	2.41e-09
TPM2	2.7368	1.06e-07
ALPP	2.73006	5.36e-07
ARMC4	2.72326	3.3e-08
SCN8A	2.71393	2.52e-09
ZC3H6	2.71163	2.5e-08
FOLR1	2.70979	3.26e-09
PHLDB2	2.70508	1.3e-08
C3orf14	2.7008	4.24e-08
CPNE8	2.70035	1.85e-08
CHST11	2.69829	1.99e-07
EMB	2.69516	1.54e-08
SERPINB7	2.69308	1.53e-07
DTL	2.69302	3.48e-10
PRR5L	2.69175	1.27e-07
GPSM2	2.68714	8.76e-10
HLTF	2.68403	4.66e-08
GALNT7	2.68225	4.18e-09
DIAPH3	2.67298	1.05e-08
PPP2R3A	2.66964	7.77e-08
CEP55	2.66116	1.18e-08
SLC1A1	2.65732	8.78e-10
SAMD9	2.64904	3.28e-07
CCDC113	2.64831	9.53e-10
NPR3	2.64211	5.45e-09
BCO2	2.63582	5.53e-09
SETD7	2.6335	7.88e-10
GPRC5A	2.62826	9.91e-10
MAPK4	2.62803	1.92e-08
LINC01106	2.62564	1.64e-09
CSF2RA	2.61917	1.65e-07
CSF2RA	2.61917	1.65e-07
GSTT2	2.61533	1.7e-09
GSTT2B	2.61533	1.7e-09
ANXA8	2.61399	4.72e-09
CCDC80	2.61273	1.66e-07
LINC01106	2.61095	7.28e-10
GRAMD1C	2.61	2.35e-09
PRAME	2.59464	2.1e-07
HK1	2.58453	1.13e-09
COPZ2	2.58	3.99e-09
PRDM1	2.57083	1.01e-07
RAD54B	2.56921	2.03e-07
MAPRE3	2.56775	2.55e-08
IQGAP3	2.56466	6.74e-09
CENPF	2.56019	1.22e-06
ANXA8	2.55176	1.98e-09
SEL1L3	2.55149	1.05e-09
ZNF35	2.54974	1.51e-08
POLD3	2.54767	3.56e-08
ZNF302	2.54112	2.63e-08
POPDC3	2.54068	1.17e-08
CHML	2.53338	1.87e-07
PCDH7	2.53087	6.8e-07
CSPG4	2.5291	2.98e-08
TM4SF19	2.52869	4.04e-08
PLEKHA2	2.52725	8.7e-10
ADGRE5	2.52294	9.49e-09
ROR2	2.52243	5.13e-08
CAPG	2.52178	4.16e-09
LRRCC1	2.5127	1.55e-06
FLNC	2.49499	7.45e-10
CENPH	2.49429	8.34e-07
HTRA1	2.49267	8.78e-09
ANLN	2.49102	5.74e-09
RHOD	2.48987	1.05e-08
IFT43	2.4849	4.59e-08
KCNK1	2.48361	2.03e-07
HIST1H2BH	2.48165	8.17e-10
TRIM16	2.47669	1.47e-09
OSBPL5	2.4696	9.79e-09
TSPAN12	2.46088	2.88e-07
NUP62CL	2.45901	1.73e-08
ARHGEF9	2.45356	3.68e-09
PMAIP1	2.45034	1.85e-09
CYBRD1	2.44888	9.18e-10
EVA1C	2.44822	1.01e-07
CDK2	2.44651	3.21e-08
TGFB2	2.43863	2.27e-08
EGFR	2.43429	1.09e-09
TUBA4A	2.42975	1.03e-07
CDC42EP3	2.42561	3.05e-09
MAFB	2.41395	3.9e-07
KRT80	2.41048	2.54e-09
RPL39L	2.40823	6.32e-08
HMGN5	2.40304	8.75e-06
C5AR2	2.40283	1.93e-07
MCAM	2.40096	7.53e-10
RTTN	2.39874	1.05e-09
GOLM1	2.39873	5.54e-10
ANTXR1	2.39795	5.04e-09
DEPDC1	2.39602	2.87e-07
CD9	2.39082	1.11e-09
L1CAM	2.38384	2.66e-09
OPN3	2.38359	6.61e-10
S100A4	2.38026	9.93e-08
FAM127B	2.37987	9.87e-09
SEL1L2	2.37772	2.08e-09
GALNT12	2.37604	8.99e-08
EPGN	2.37307	3.16e-08
C5orf17	2.37286	4.85e-07
KNTC1	2.37166	3.51e-09
HECW1	2.36963	1.91e-08
ALX1	2.3621	9.36e-09
RAB31	2.36111	3.95e-10
UBE2E2	2.35475	1.24e-08
CNTNAP4	2.35048	3.82e-08
PGAP2	2.34396	2.2e-09
P4HA3	2.34279	2.51e-08
KLF5	2.34192	6.88e-10
AXL	2.3418	1.57e-09
GAL	2.33412	1.74e-08
SLC45A4	2.33355	2.3e-08
RAD51AP1	2.33285	7.84e-09
SMIM10	2.33133	4.79e-09
PIK3C2B	2.32752	1.4e-08
PALLD	2.32029	1.05e-09
RANBP17	2.30698	1.5e-06
KRT17	2.30429	7.94e-09
CACNB3	2.3038	1.53e-07
TMEM156	2.30373	2.46e-09
NUF2	2.30311	6.5e-07
EME1	2.29855	2.08e-07
CDC45	2.29106	1.85e-09
ADAM21	2.29033	1.75e-06
CENPI	2.28877	1.82e-08
SKA1	2.28538	5.39e-08
BNC2	2.28443	6.63e-08
LIPH	2.28415	2.24e-08
OLR1	2.27768	1.59e-08
GLRB	2.27613	2.87e-07
ATL1	2.27251	6.27e-09
CTSZ	2.27232	1.01e-06
INPP4B	2.26372	6.99e-08
DSCC1	2.26311	2.69e-07
FBN1	2.26256	7.19e-09
FGD6	2.26125	9.8e-08
ROR1	2.25921	5.66e-08
PLCB4	2.25752	4.5e-09
PER1	2.25267	1.32e-08
PLAC8	2.25004	2.79e-09
KIF20B	2.24811	3.64e-05
MCUB	2.24465	1.54e-07
CEP97	2.24242	1.54e-09
GPR1	2.24085	1.34e-08
REEP1	2.23804	2.45e-08
RHOG	2.23765	5.6e-09
GABBR1	2.23665	2.31e-09
CCPG1	2.23549	8.01e-07
PLEK2	2.23287	1.54e-07
HIST1H2BK	2.23033	2.14e-09
SCN8A	2.22994	2.82e-08
ATP2B4	2.22955	1.82e-09
CCND3	2.22924	9.92e-09
RARG	2.22773	1.56e-09
NR4A2	2.21401	2.34e-08
COL4A2	2.21227	3.72e-09
GABBR1	2.21185	3.02e-09
HENMT1	2.2116	9.92e-07
WISP2	2.21065	6.46e-09
SNORD77	2.20764	1.47e-07
GCNT1	2.20295	6.84e-07
RNF135	2.20186	7.4e-08
TPK1	2.20184	5.3e-07
TRAF5	2.20119	1.27e-08
TIMP4	2.1975	9.55e-08
ARRDC3	2.18617	3.84e-09
NPY4R	2.18243	5.6e-07
UBE2T	2.18163	8.08e-10
ZP3	2.18122	3.48e-08
MECOM	2.1764	6.47e-08
NUDT12	2.17328	1.49e-07
CCDC144CP	2.17263	3.48e-08
MLKL	2.17016	2.08e-09
SPATA17	2.16884	4.56e-07
C16orf62	2.16175	1.22e-08
NCAPG2	2.16059	1.49e-09
PTGR1	2.16038	6.05e-08
RASA3	2.15993	1.87e-09
ABCG2	2.15809	3.98e-08
PRELID3B	2.1526	1.75e-08
TCF19	2.14679	1.01e-08
TCF19	2.14679	1.01e-08
DDR2	2.14597	2.6e-06
LOXL2	2.14436	2.7e-07
CENPL	2.14186	3.09e-09
TAGLN2	2.1414	1.85e-09
PAPPA2	2.13902	5.78e-07
STAMBPL1	2.13888	3.56e-09
HIST1H1B	2.13768	1.51e-08
LINC00472	2.13329	5.11e-08
WNT5A	2.13258	2.01e-08
PRIM1	2.12871	6.82e-09
KRT6A	2.12853	4.09e-08
PSORS1C1	2.12801	5.26e-07
CDA	2.12619	4.84e-09
LINC00518	2.12458	4.64e-07
ITPRIP	2.12337	4.97e-09
WDHD1	2.12114	2.53e-08
LRRK1	2.11964	1.02e-08
ZNF311	2.1168	1.76e-08
ZNF311	2.1168	1.76e-08
TTK	2.11649	3.03e-07
KIF18A	2.11455	1.14e-06
NEGR1	2.11432	2.32e-07
SHROOM3	2.11299	4.15e-09
TCF19	2.11163	2.44e-08
PRPS2	2.11155	1.57e-09
CSRP1	2.11075	4.44e-09
DDX60L	2.11035	5.83e-07
C19orf33	2.10938	7.34e-08
ZNF320	2.10549	1.17e-06
CA5B	2.10537	4.14e-09
HPSE	2.10438	2.87e-08
KLHL13	2.10386	2.49e-07
FAM102B	2.10113	5.31e-08
MMS22L	2.10005	1.86e-07
IVNS1ABP	2.09915	7.84e-09
POLA2	2.09804	2.81e-07
CHD3	2.09603	9.08e-09
ERBB4	2.0949	1.11e-07
LOC285696	2.08961	1.21e-06
EMP3	2.08783	4.66e-09
MCM10	2.08656	2.67e-09
HSPB8	2.08612	4.57e-08
CEP152	2.08243	5.34e-07
PRKCDBP	2.0804	1.07e-08
GORAB	2.07923	1.02e-08
HERC3	2.07523	4.13e-09
WDR60	2.06993	3.67e-09
ITGB4	2.06992	5.35e-09
FANCI	2.0687	4.38e-09
VWDE	2.06768	1.39e-08
TMEM107	2.06616	1.02e-07
HPS3	2.06349	1.82e-08
PDE4D	2.0634	9.07e-09
PDP1	2.06209	1.09e-08
DGKH	2.06014	2.79e-07
GLCCI1	2.05895	1.39e-07
GABBR1	2.05463	3.35e-09
SPICE1	2.05446	5.5e-08
NUSAP1	2.0544	4.57e-09
CARMIL1	2.05402	2.71e-09
TRIM16	2.054	1.17e-08
HIST1H3G	2.05365	8.9e-08
FMNL1	2.05287	3.46e-08
FOXP2	2.05216	2.2e-06
ASF1B	2.05174	1.56e-08
NDC80	2.04988	2.29e-08
TTC33	2.0487	1.74e-06
NAV1	2.03971	4.34e-09
SERPINB9P1	2.03918	3.4e-09
DUSP1	2.03704	9.83e-09
CKAP2L	2.03698	4.99e-08
HIST1H2AK	2.03682	2.85e-06
BRCA1	2.03454	1.1e-07
DDIT3	2.03431	1.74e-08
RNF165	2.03231	1.42e-06
RFC4	2.031	1.88e-08
ST3GAL4	2.02762	2.92e-08
RBM23	2.02702	2.16e-08
SIK1	2.02657	6.33e-09
HIST1H2AH	2.02474	4.33e-06
OSBPL6	2.02371	6.46e-09
FANCB	2.02234	4.41e-07
PBK	2.02063	7.3e-09
RECQL	2.02032	8.07e-07
PLCL2	2.0203	1.3e-07
NME7	2.01946	5.58e-08
BICC1	2.00855	1.52e-08
ZNF367	2.00696	3.74e-09
TFAP2A-AS1	2.00586	3.98e-08
CIT	2.00466	1.02e-08
RFC2	2.00261	9.29e-09
ABHD5	2.00213	5.74e-09
FOXA2	-2.00345	7.7e-08
PCYT2	-2.00347	1.51e-08
NGDN	-2.00403	5.11e-08
FKBP5	-2.00458	1.7e-06
FAM172BP	-2.00519	3.4e-07
GXYLT2	-2.00539	2.91e-09
HOOK1	-2.00626	7e-07
CD7	-2.01254	1.39e-07
SGK2	-2.01323	1.6e-08
PCYT2	-2.01425	1.92e-08
PCK2	-2.01581	9.8e-09
PUS10	-2.01592	1.73e-07
PRKCZ	-2.01639	3.05e-09
PDE3B	-2.01681	3.03e-08
SH3RF1	-2.02179	3.37e-09
SLC17A9	-2.02243	5.69e-09
ASAH2B	-2.02527	1.57e-08
SLC22A7	-2.02534	6.39e-09
ICAM2	-2.02561	5.72e-08
STXBP6	-2.02566	1.04e-07
GATA4	-2.02682	1.95e-08
FBXO31	-2.02917	7.52e-09
NR5A1	-2.0321	2.59e-07
PROZ	-2.03223	3.22e-07
RTKN	-2.03822	8.49e-09
MICU3	-2.03964	1.19e-07
THPO	-2.04054	2.74e-08
MARCHF3	-2.04522	2.98e-09
STK40	-2.04675	1.69e-08
MREG	-2.04688	2.15e-07
SORBS2	-2.05247	6.38e-08
MYRF	-2.0546	7.84e-09
EPB41L5	-2.05493	1.94e-09
EPS8L3	-2.05594	1.53e-08
ZNRF3	-2.05695	3.19e-09
SNORD115-24	-2.05892	2.83e-07
SNORD115-24	-2.05892	2.83e-07
SNRPN	-2.05892	2.83e-07
SNORD115-24	-2.05892	2.83e-07
SNORD115-44	-2.06103	3.11e-07
CASP3	-2.06113	1.39e-07
PPP1R13B	-2.06263	3.34e-08
BAMBI	-2.06431	4.15e-07
SLC9B2	-2.0645	1.32e-09
INHBE	-2.06487	1.87e-08
MOGAT2	-2.06987	1.23e-06
GPR160	-2.07344	3.29e-07
PLG	-2.07368	2.24e-08
GNAZ	-2.07385	1.62e-08
C8orf4	-2.07556	5.52e-07
FHIT	-2.07585	1.25e-08
TGFBR3	-2.07826	3.93e-09
SERINC5	-2.07877	1.49e-09
ZHX2	-2.08212	4.11e-09
HTR3B	-2.08908	1.2e-07
DMTN	-2.08971	5.88e-09
ACSL1	-2.08987	1.32e-09
STK33	-2.09117	3.24e-08
XYLB	-2.09337	3.7e-09
SPON2	-2.09596	1.93e-08
FBXO17	-2.09698	4.13e-09
HYAL1	-2.10086	7.13e-09
ADRA2C	-2.10514	1.46e-09
VWCE	-2.11125	4.55e-09
SLC25A30	-2.11728	9.36e-09
RORA	-2.11942	6.53e-08
MAP4K4	-2.12149	1.34e-09
COLGALT2	-2.12584	3.02e-08
FNDC4	-2.12676	2.05e-06
GSAP	-2.12778	3.11e-07
NEU1	-2.13167	2.95e-09
MGAT5	-2.13241	2.68e-08
ZNF256	-2.1338	3.93e-08
SNORD115-43	-2.13566	6.14e-08
CADM1	-2.13788	5.73e-08
EHHADH	-2.14294	3.51e-09
SERPINE1	-2.1436	3.38e-09
TPT1	-2.14365	1.51e-07
PIGZ	-2.14589	1.53e-07
LIPG	-2.14718	2.57e-09
EVA1A	-2.15158	1.77e-08
MAP3K13	-2.15208	3.59e-06
TRPC1	-2.15254	2.97e-08
EPC2	-2.15526	7.12e-08
ZNF280A	-2.15597	5.46e-09
NEU1	-2.15743	1.64e-09
NEU1	-2.15743	1.64e-09
CES1P1	-2.161	6.84e-08
ABCC6	-2.16142	3.17e-09
IGF2BP1	-2.16567	3.33e-09
CREB3L3	-2.16925	1.01e-08
CRYL1	-2.17299	9.78e-10
AGMAT	-2.17303	2.25e-09
RAB11FIP4	-2.17362	3.25e-08
ZNF14	-2.17379	3.78e-09
CNNM1	-2.17492	1.2e-07
AQP7	-2.17511	2.56e-08
ZNF605	-2.17842	1.29e-06
EML4	-2.1867	1.86e-09
FZD3	-2.1873	1.28e-07
PARP11	-2.18946	1.8e-06
TTC6	-2.19312	8.45e-09
YPEL2	-2.19425	7.52e-09
BBS5	-2.1947	3.23e-08
LDLRAD1	-2.19619	4.68e-08
DAGLA	-2.19814	5.59e-09
BTBD11	-2.20005	3.05e-07
GPD1	-2.2001	3.93e-09
HPN	-2.20421	1.26e-08
HSD17B11	-2.20777	5.57e-09
P2RY8	-2.20989	2.16e-08
P2RY8	-2.20989	2.16e-08
FAM20A	-2.2157	7.62e-09
MAP7D2	-2.21586	7.22e-08
LOC100134868	-2.21908	1.94e-09
ADAP1	-2.22101	2.31e-08
MAOA	-2.22423	1.53e-08
KCNG3	-2.22655	2.24e-08
PLEKHB1	-2.2268	4.74e-09
CACNB4	-2.2271	1.39e-06
SRC	-2.2284	1.91e-09
AQP7P1	-2.24193	9.12e-10
DRD5	-2.24279	4.77e-09
DRD5P2	-2.24661	4.55e-09
IRS1	-2.24684	2.44e-09
CXCL16	-2.24793	1.17e-08
LOC102724507	-2.2542	8.35e-10
USP27X	-2.26145	5.61e-08
SCAMP5	-2.26374	2.54e-08
STAP2	-2.27284	3.46e-06
ZNF790	-2.27361	3.91e-09
BRMS1L	-2.27589	5.3e-07
ACADSB	-2.28171	1.72e-07
INHBC	-2.28506	4.24e-08
LSP1	-2.28926	1.04e-09
LRRC8B	-2.29354	1.78e-08
SPATA18	-2.29938	4.15e-09
LY96	-2.30101	9e-09
TMEM98	-2.3062	6.26e-08
NFATC2	-2.31154	6.68e-07
SLC44A5	-2.31295	2.4e-06
SLC29A4	-2.31365	2.36e-08
BAAT	-2.31838	1.88e-07
DOCK4	-2.32256	3.97e-09
FOXA1	-2.32263	6.16e-10
BGN	-2.32492	7.78e-09
TMEM140	-2.32644	7.63e-09
SORBS1	-2.32716	5.66e-10
TNFRSF21	-2.32821	1.02e-09
GSTA1	-2.32851	3.35e-09
ZNF563	-2.32975	7.95e-07
APOL1	-2.33767	7.74e-09
ACVR2A	-2.33862	1.74e-08
ARSB	-2.34229	1.86e-09
CTSE	-2.34312	1.23e-07
NPC1L1	-2.3434	2.21e-08
SLC2A1	-2.36085	8.17e-10
STRN3	-2.36476	1.09e-08
SLC22A23	-2.36676	1.63e-07
SUGCT	-2.37292	4.57e-09
SLC23A2	-2.37456	8.6e-10
PIGF	-2.37814	1.49e-07
CRLF1	-2.38313	1.94e-09
RAB15	-2.38523	7.27e-09
ZNF140	-2.38524	2.81e-09
AFDN	-2.38841	9.91e-10
ZNF134	-2.39456	5.74e-09
AJUBA	-2.39682	5.55e-09
ZNF625-ZNF20	-2.40098	6.9e-10
LARGE1	-2.40248	2.33e-08
NEDD9	-2.40368	1.52e-09
MBNL3	-2.40424	2.24e-09
ATF7IP2	-2.42033	1.42e-07
SPRY1	-2.42057	3.59e-09
CYP4F12	-2.42103	8.37e-09
FURIN	-2.42379	7.49e-10
MST1	-2.42778	7.83e-09
TRIM71	-2.42964	9.8e-09
CA5A	-2.4334	1.68e-06
SLC25A33	-2.44467	1.39e-08
CCND2	-2.44484	4.07e-08
ENPP1	-2.4468	7.61e-10
ZNF614	-2.44755	1.26e-07
SEPP1	-2.44996	1.18e-07
USP9Y	-2.45242	7.79e-08
GPAM	-2.45252	3.14e-09
ZNF649	-2.4538	1.81e-09
ACSM3	-2.45763	2.15e-07
GSAP	-2.46803	2.79e-08
JOSD1	-2.46855	4.57e-09
SLC2A14	-2.46868	9.72e-10
ZNF827	-2.46974	2.81e-09
DTNA	-2.4725	4.6e-09
ANXA9	-2.47553	3.55e-10
MMD	-2.47876	4.38e-10
ALDH1B1	-2.48182	5.91e-10
SUSD1	-2.48427	5.99e-09
EPHX2	-2.49254	1.13e-08
IGF2BP2	-2.49502	5.57e-10
CA13	-2.49784	3.02e-09
CHN2	-2.50299	9.42e-10
PCDHB2	-2.50473	1.11e-07
FGFR1	-2.5071	2.95e-09
SSUH2	-2.51057	7.67e-09
SLC2A3	-2.51353	8.17e-10
SLC47A1	-2.51391	8.49e-10
ABCG5	-2.51866	8.32e-09
SLC25A33	-2.52056	3.63e-08
ZNF570	-2.52255	1.36e-07
SIMC1	-2.53042	3.41e-08
SULT1A2	-2.53143	7e-09
NAT8	-2.53282	2.34e-07
SOX9	-2.53489	7e-09
TESC	-2.53725	7.87e-09
SDPR	-2.54569	7.77e-09
ZSWIM5	-2.54798	2.98e-09
ACOX2	-2.54931	1.76e-09
ZNF626	-2.5508	2.09e-07
CX3CL1	-2.55897	3.89e-09
NR6A1	-2.56052	5.57e-08
GYG2	-2.5609	1.54e-08
AXIN2	-2.56364	3.93e-08
ZNF583	-2.56538	2.96e-08
AFMID	-2.56584	4.45e-09
LAD1	-2.56857	1.15e-09
ARHGAP18	-2.56895	9.12e-09
GLUL	-2.57061	1.48e-07
FAXDC2	-2.57915	7.74e-09
CMTM3	-2.58928	7.33e-10
KIAA1217	-2.59489	9.36e-09
C2orf15	-2.59992	1.57e-08
CYP4F11	-2.60011	4.5e-09
CPN1	-2.60637	5.17e-09
NRSN2	-2.6079	8.34e-08
LBP	-2.61314	3.1e-09
SPOPL	-2.61698	1.36e-07
SMARCA1	-2.62574	9.52e-09
LOC102724507	-2.63819	3.85e-09
ELAC2	-2.6384	2.18e-08
SLC5A6	-2.63906	1.08e-09
ACSM2B	-2.63915	9.57e-08
DQX1	-2.63975	9.69e-10
MOGAT3	-2.64052	2.5e-08
CPLX2	-2.64094	3.68e-08
BCAM	-2.64545	1.57e-09
LYVE1	-2.64676	5.63e-09
CERS4	-2.64733	2.52e-08
TM4SF5	-2.64867	2.19e-08
SULT1C4	-2.65055	1.04e-07
CHST10	-2.66324	2.28e-09
CYP4F3	-2.66886	2.29e-08
SLC17A2	-2.67129	3.19e-09
DUSP9	-2.67295	1.06e-09
MGAT4A	-2.69015	1.6e-08
H1F0	-2.6943	2.51e-10
PNPLA3	-2.69788	9.91e-10
LOC100996634	-2.70332	8.05e-10
SULT1E1	-2.71308	6.27e-08
MST1	-2.71664	2.66e-10
GLDC	-2.71743	2.05e-10
ENPP2	-2.71801	1.28e-09
KREMEN1	-2.72218	1.55e-10
CMTM8	-2.72275	2.3e-08
ACSM2B	-2.72679	2.91e-08
SNRPN	-2.72723	4.63e-09
HIST1H3I	-2.73626	1.4e-08
ETNK2	-2.73695	1.53e-08
PROM1	-2.73804	7.84e-09
PSD3	-2.74111	1.57e-09
CD36	-2.7546	2.29e-08
SOAT2	-2.75906	3.67e-08
FGFR4	-2.76193	1.84e-09
GSN	-2.76657	5.93e-10
MPV17L	-2.76766	7.24e-10
MST1	-2.76893	7.78e-10
SLC43A1	-2.7734	3.31e-10
ZNF556	-2.77641	1.94e-08
SCN1A	-2.77646	2.88e-07
ZNF850	-2.77713	1.65e-09
MBL2	-2.77925	3.63e-09
MARVELD2	-2.7873	1.49e-09
MARVELD2	-2.7873	1.49e-09
PDE11A	-2.78984	8.78e-09
SCN9A	-2.79419	4.91e-08
MPZL3	-2.79848	5.34e-08
PSD3	-2.80795	1.15e-09
HNMT	-2.81017	4.52e-08
LRIG1	-2.81361	1.1e-09
RNF130	-2.81847	1.24e-09
HS6ST1	-2.8206	2.51e-10
BVES	-2.82978	1.22e-07
SPRY4	-2.83087	1.86e-09
ANKS4B	-2.83171	1.83e-07
CAMK2N1	-2.83568	3.16e-10
FAM171A1	-2.83625	1.1e-09
PPP4R4	-2.83805	1.34e-08
UBD	-2.83973	2.43e-09
TTYH3	-2.83977	2.46e-09
SPTLC3	-2.84331	5.55e-09
FST	-2.84871	7.53e-10
PFKFB1	-2.85155	5.71e-09
H2AFY2	-2.85697	2.74e-10
ODAM	-2.8596	6.52e-09
CCL14	-2.86354	5.33e-10
PRLR	-2.87065	6.78e-09
HPX	-2.87126	5.46e-09
RAPGEF5	-2.90399	1.35e-08
SLC1A2	-2.91327	1.13e-08
ZNF114	-2.92514	3.52e-08
RNF144A	-2.92531	9.42e-10
MAB21L3	-2.92953	8.89e-10
KDM5D	-2.93404	3.19e-09
SERPINA4	-2.93707	1.89e-09
AIM1	-2.93735	9.08e-10
MYEF2	-2.9406	2.92e-08
PCSK6	-2.94515	1.38e-09
SLC51B	-2.95703	5.17e-09
TET1	-2.96173	2.89e-08
FOXQ1	-2.96485	3.56e-09
ID2	-2.96962	7.76e-08
SLC13A3	-2.97831	6.36e-10
APOC2	-2.98719	2.31e-08
C1orf168	-2.9875	6.67e-07
TCEA3	-3.00045	4.77e-09
ALDH4A1	-3.00275	5.74e-09
MAGED4	-3.00728	3.37e-09
MAGED4B	-3.00728	3.37e-09
ERBB3	-3.01007	8.97e-10
MUC15	-3.01178	2.92e-07
PMFBP1	-3.01274	2.21e-09
UBD	-3.01666	2.64e-09
ARRDC4	-3.02428	4.09e-08
PDZK1	-3.03462	4.88e-09
RNF43	-3.03584	8.93e-10
IL17RB	-3.04049	8.23e-10
SOX5	-3.05238	6.22e-09
RASSF4	-3.05909	9.26e-10
IGDCC3	-3.06538	2.14e-09
HEPACAM	-3.06597	8.14e-10
DOK6	-3.06682	1.67e-08
NIPAL2	-3.06725	2.95e-09
RHBG	-3.06741	1.61e-09
KIAA1161	-3.06779	9.36e-09
TNFSF10	-3.07234	4.62e-10
MAPK13	-3.07644	1.49e-09
IGFBP4	-3.08353	2.73e-10
ABCC2	-3.09229	7.28e-10
F7	-3.09625	1e-10
CYP4F2	-3.09892	5.42e-09
CEMIP	-3.101	2.75e-08
DZIP1	-3.10234	9.61e-09
SHANK2	-3.1055	1.61e-09
PAQR8	-3.11054	1.91e-08
ZNF737	-3.11498	6.94e-08
HS6ST1	-3.11737	3.78e-10
HAMP	-3.11846	3.16e-10
SLAIN1	-3.11894	3.83e-10
MLXIPL	-3.12497	1.49e-09
TRIM50	-3.12753	5.74e-10
GRK3	-3.13667	1.15e-09
FRAS1	-3.14079	1.39e-10
SEMA6A	-3.14898	1.69e-09
ABCB4	-3.15331	2.24e-10
PLA2G2A	-3.15433	1.93e-10
SERPINA11	-3.15537	6.16e-10
SOBP	-3.15911	4.1e-08
RNF128	-3.17003	2.06e-09
IGSF1	-3.18146	1.26e-09
ZNF382	-3.18664	2.95e-09
DPEP1	-3.19109	1.84e-10
COCH	-3.20124	7.87e-09
RAB3B	-3.20239	7.29e-09
KCNJ10	-3.20291	1.34e-09
SLC39A5	-3.21178	1.41e-08
SLCO2B1	-3.21535	3.53e-08
SLC13A5	-3.21766	3.31e-10
PIEZO2	-3.21926	1.68e-09
APOM	-3.22121	6.84e-10
APOM	-3.22121	6.84e-10
APOM	-3.22121	6.84e-10
CYP4V2	-3.22276	7.87e-09
CMTM7	-3.22724	5.22e-10
SERPING1	-3.24709	5.72e-10
STEAP1	-3.2478	2.73e-08
FZD5	-3.2723	3.7e-10
APOE	-3.27573	1.68e-10
ZNF542P	-3.27862	5.55e-09
GCKR	-3.27987	2.05e-10
ENC1	-3.28304	1.04e-09
AKR1C3	-3.28505	2.64e-09
CIDEB	-3.28958	1.76e-10
G6PC	-3.29194	2.13e-08
PTCHD4	-3.29697	2.25e-09
TMED6	-3.2987	2.84e-09
LOXL4	-3.30738	1.85e-10
STEAP2	-3.31171	2.53e-09
NHSL1	-3.31528	1.53e-09
UGT2B7	-3.33561	4.75e-09
SPINK1	-3.33648	8.17e-09
GREB1	-3.34295	5.59e-11
ASGR1	-3.35853	5.55e-09
MIXL1	-3.36073	3.89e-09
KLHL14	-3.3633	7.12e-10
WASF3	-3.38079	4.94e-10
LOC100134868	-3.38858	6.82e-09
IL1RN	-3.39128	1.93e-09
RNF157	-3.40074	2.98e-09
SNTB1	-3.40283	1.17e-10
INPP5D	-3.40536	4.89e-10
GIPC2	-3.41036	1.21e-09
CYP3A43	-3.42051	5.61e-09
CHDH	-3.4323	9.34e-10
TXLNGY	-3.43244	4.51e-07
GPAT3	-3.43479	4.49e-10
CLMN	-3.43545	1.52e-09
NR0B2	-3.44612	2.67e-08
EGR1	-3.44785	3.49e-10
HSD17B2	-3.4571	8.08e-10
MAT1A	-3.45943	1.84e-10
BMP4	-3.46442	1.81e-10
FAM69A	-3.47032	1.04e-08
GNG4	-3.47749	7.08e-11
CTSH	-3.48481	1.38e-10
ST6GAL1	-3.49416	1.38e-10
TP53INP1	-3.4946	2.44e-10
BEND7	-3.49629	9.08e-10
HS3ST3B1	-3.50105	1.08e-09
STARD10	-3.51274	1.75e-10
MPZ	-3.5222	4.65e-10
SORT1	-3.53772	6.63e-11
ATP7B	-3.54047	1.33e-09
SERPINB9	-3.54144	4.76e-10
F2RL1	-3.54337	1.11e-10
UGT2A3	-3.56858	9.92e-08
SLC16A10	-3.56934	7.62e-11
PTPRG	-3.57083	1.55e-10
HNF4A	-3.57159	6.63e-11
VTN	-3.57422	1.59e-10
CADPS2	-3.57893	6.66e-11
FREM1	-3.58667	5.04e-10
APOA1	-3.58742	9.75e-10
ADGRL2	-3.59116	2.01e-09
ART4	-3.60141	1.18e-09
CHST9	-3.63662	5.74e-09
PLXNC1	-3.64544	1.11e-10
KCTD14	-3.64784	8.14e-10
FGFR3	-3.64936	1.82e-09
LIN7A	-3.66275	6e-09
ANG	-3.68615	6.35e-11
KNG1	-3.69247	3.31e-10
HOMER2	-3.69599	2.03e-10
AKR1B10	-3.71927	2.68e-10
RGN	-3.7292	3.69e-10
CTGF	-3.74832	1.36e-10
GAS2	-3.75206	7.11e-11
SERPINF2	-3.75395	4.76e-10
APOA1	-3.75939	7.22e-09
TNFRSF19	-3.78625	6.71e-11
ATP11C	-3.78665	9.83e-09
PLPPR1	-3.79812	6.43e-11
TXLNGY	-3.81281	1.53e-07
PART1	-3.81346	8.52e-11
FBXL21	-3.81955	1.35e-08
OCLN	-3.83718	8.46e-08
FN1	-3.85876	7.41e-11
LEAP2	-3.87693	3.78e-10
SLC2A9	-3.88449	7.32e-10
SLC5A9	-3.88836	1.39e-09
KHDRBS3	-3.8924	1.17e-10
F10	-3.89241	4.76e-10
MX2	-3.91112	2.4e-10
DGKK	-3.91391	1.69e-09
GCA	-3.93978	2.64e-09
MTSS1	-3.94336	9.03e-10
KLB	-3.9467	5.59e-11
LIPC	-3.9946	2.61e-10
SLC6A11	-4.00565	4.87e-11
SLC30A10	-4.01368	1.09e-10
CD74///ROS1	-4.02082	6.71e-11
ANTXR2	-4.02572	1.84e-10
GPX7	-4.0348	1.68e-10
ITIH3	-4.04105	1.97e-10
CYP19A1	-4.06692	1e-10
VIL1	-4.07792	1.17e-10
GLUL	-4.09956	1.35e-10
SEMA4G	-4.115	2.32e-10
CDHR2	-4.12526	7.93e-11
DIAPH2	-4.13265	1.39e-09
PLCB1	-4.13271	1.15e-10
APOC3	-4.14204	9.55e-11
RBPMS	-4.15498	6.71e-11
NKD1	-4.16972	4.14e-11
BCAT1	-4.17288	1.12e-10
AKR1D1	-4.18678	2.72e-11
EIF1AY	-4.19175	2.32e-10
KRT19	-4.21534	3.32e-10
CYP3A7	-4.21571	3.08e-10
GPX3	-4.21934	2.15e-11
ELOVL7	-4.23173	2.94e-10
AS3MT	-4.23533	1.66e-10
AKR1C2	-4.23918	4.18e-09
FAM169A	-4.24069	1.33e-08
APOC3	-4.24641	1e-10
F11	-4.24942	6.71e-11
ABCB1	-4.26368	4.08e-11
F2	-4.2788	1.55e-11
SCGN	-4.28787	6.02e-11
SERPINA6	-4.32889	8.01e-11
HNF1A-AS1	-4.37696	8.46e-10
SULF2	-4.38349	8.26e-11
VCAN	-4.39156	2.44e-09
DCDC2	-4.39721	4.19e-10
ICAM1	-4.39885	1.24e-11
CYFIP2	-4.40309	1.1e-09
FAM3B	-4.41394	7.11e-11
SLC2A2	-4.4255	1.34e-10
BEX1	-4.44905	1.67e-09
NOTUM	-4.45975	7.41e-11
PROX1	-4.47043	7.08e-11
DDX3Y	-4.5279	6.54e-10
CDH1	-4.52814	1.5e-10
DLK1	-4.53366	6.58e-11
IGFBP1	-4.53637	3.31e-10
MERTK	-4.53656	3.42e-11
PIEZO2	-4.53675	4.43e-10
ABCA1	-4.54589	3.31e-10
ZIM2///PEG3	-4.55971	1.04e-11
ASGR2	-4.57212	5.96e-11
MAGED1	-4.5738	6.02e-11
FMO5	-4.58501	3.41e-10
SH3BGRL2	-4.60598	1.34e-10
DSC2	-4.62996	7.11e-11
MAN1A1	-4.6495	1.55e-10
MYO1D	-4.67398	5.73e-10
PIEZO2	-4.67988	1.66e-10
ABAT	-4.68676	3.39e-11
AZGP1	-4.69259	2.84e-11
PIPOX	-4.70413	2.03e-11
UGT2B4	-4.71202	5.75e-10
LPAR6	-4.71257	1.25e-09
SLC38A3	-4.74098	9.06e-12
APOC1	-4.7528	1.19e-11
TOX3	-4.76715	1.43e-10
TTR	-4.80023	2.19e-10
NR1H4	-4.82218	1.24e-10
FABP1	-4.83545	6.19e-10
LIN28B	-4.84605	4.13e-09
C4A	-4.9026	5.71e-12
C4B	-4.9026	5.71e-12
C4B_2	-4.9026	5.71e-12
SPARC	-4.97376	2.89e-11
IL1R1	-4.97975	9.55e-11
RASGRF2	-4.98109	6.63e-11
MTTP	-4.98941	7.06e-12
SLC40A1	-4.99296	1.82e-10
CYP27A1	-5.00881	4.87e-11
RPS4Y1	-5.03096	1.86e-11
C2	-5.03487	1.17e-09
C2	-5.03487	1.17e-09
PROC	-5.06355	3.11e-11
FAM198B	-5.06656	3.27e-10
CES1	-5.07686	1.84e-09
LPCAT2	-5.10916	5.33e-11
DIO1	-5.13406	8.52e-11
C4BPA	-5.14559	7.52e-12
ENPP3	-5.15081	1.08e-11
CERS6	-5.16731	5.57e-11
ARSE	-5.17311	2.89e-11
EPCAM	-5.19478	4.7e-11
A1CF	-5.19703	6.02e-11
TSPAN7	-5.25098	7.31e-10
BPIFB2	-5.26583	1.08e-11
SDC2	-5.28691	9.55e-11
C2	-5.30008	1.35e-10
ADH4	-5.3072	3.4e-11
AMBP	-5.32492	7.09e-11
SAA4	-5.355	3.88e-08
MATN3	-5.36466	2.19e-11
CPN2	-5.37529	2.31e-11
MPZL2	-5.38618	3.11e-11
PON3	-5.38771	1.55e-10
GPC6	-5.39703	2.94e-11
CEACAM1	-5.4108	3.5e-11
NID1	-5.4191	6.94e-12
DHRS2	-5.48972	5.48e-11
ANPEP	-5.51905	4.69e-12
PGC	-5.52334	1.08e-11
ELOVL2	-5.54372	2.88e-11
SERPINA5	-5.54595	4.5e-11
CCL20	-5.55065	3.15e-11
ERP27	-5.58762	2.26e-10
SULT2A1	-5.63968	9.21e-12
HLF	-5.67752	5.71e-12
ORM2	-5.67842	7.62e-11
CFI	-5.68369	2.84e-11
UGT2B4	-5.70349	4.14e-11
LY75-CD302///CD302	-5.71136	7.08e-11
SLC6A14	-5.73241	5.16e-11
TMEM45B	-5.73797	1.28e-11
RELN	-5.76274	5.71e-12
SLCO4C1	-5.77174	1.34e-10
CPPED1	-5.79606	1.78e-11
KRT23	-5.80662	1.63e-10
SULT1C2	-5.85486	8.86e-11
ALDH1A1	-5.87589	2.15e-11
UGT2A3	-5.90129	2.95e-09
ACSL5	-5.91347	5.71e-12
CPE	-5.91505	7.07e-12
HPR	-5.94071	6.56e-11
UGT2B7	-5.95602	3.42e-09
PHYHIPL	-5.96104	1.88e-09
AGT	-6.09153	3.81e-12
F5	-6.12118	1.3e-11
ADH6	-6.12977	3.15e-11
SERPINA7	-6.13375	2.15e-11
ACSS3	-6.14001	6.17e-12
IQGAP2	-6.18233	1.42e-11
CYP24A1	-6.21446	4.27e-12
VSNL1	-6.2561	2.88e-11
EPCAM	-6.28364	3.08e-08
SERPINC1	-6.293	1.35e-11
HPD	-6.29504	2.86e-12
RBP4	-6.30447	1.3e-11
SERPIND1	-6.44428	9.43e-11
ORM1	-6.462	2.47e-10
LGR5	-6.51237	1.21e-11
C5	-6.54229	2.89e-11
CNN3	-6.54435	5.04e-12
HGD	-6.55389	1.08e-11
HGD	-6.55389	1.08e-11
UGT2B10	-6.59371	5.59e-11
PLIN2	-6.72543	2.6e-12
APOA2	-6.76129	2.08e-12
CPB2	-6.7769	6.89e-12
GPX2	-6.80951	9.24e-12
PAH	-6.82038	1.08e-11
SERPINA1	-6.87094	2.37e-12
AHSG	-6.95555	2.73e-12
A2M	-7.13369	2.08e-12
FGG	-7.14915	2.6e-12
CP	-7.1815	2.03e-10
DPP4	-7.32083	2.08e-12
FGB	-7.32963	5.71e-12
FGL1	-7.35458	7.71e-11
TF	-7.3734	2.08e-12
SERPINF1	-7.40211	1.52e-11
APOB	-7.41414	2.86e-12
FGA	-7.44033	7.07e-12
SERPINA3	-7.47918	3.01e-12
HP	-7.52349	1.27e-11
ALB	-7.58741	4.44e-12
GPC3	-7.6829	5.04e-12
SPP1	-7.81962	2.73e-12
ITIH2	-7.85976	2.08e-12
APOH	-8.35389	3.81e-12
LYZ	-8.36344	1.91e-12
AFP	-8.65469	2.08e-12
