# Supplementary material for: The hsa_circRNA_102049 mediates the sorafenib sensitivity of hepatocellular carcinoma cells by regulating Reelin gene expression
Source: Bioengineered. 2022 Jan 16;13(2):2272–84. doi: 10.1080/21655979.2021.2024332 (PMC8973865; doi:10.1080/21655979.2021.2024332)
Supplement: Supplemental Material [file KBIE_A_2024332_SM6432.zip › supplementary/supplementary table 4.xlsx]

## Sheet: Sheet1
Gene.symbol	log2 fold change	adj.P.Val
OLR1	8.62	5.648e-05
SLPI	7.95	0.00029207
CXCL5	7.4	0.00046944
FBN2	7.11	3.67e-06
EDIL3	6.23	1.839e-05
COL12A1	5.89	4.758e-05
C3	5.86	0.0371787
STC1	5.71	0.00042205
cDNA	5.6	0.0065292
IRAK3	5.53	6.9e-05
LOX	5.19	0.00139868
KYNU	5.12	5.62e-05
MAP1B	5.11	5.859e-05
ENST00000545120	5.07	0.00020676
CD44	5	0.00224958
RAB27B	4.99	0.00027719
ANXA8L1	4.89	3.869e-05
BIRC3	4.82	0.00015151
SAA2	4.75	3.869e-05
CD109	4.7	1.839e-05
ANXA8L1	4.64	0.00021956
CDH17	4.43	0.0456879
AGR2	4.41	3.508e-05
ANXA8L2	4.4	0.00042205
TMSB4X	4.34	0.0109095
CYP1B1	4.26	4.532e-05
PTPLA	4.19	0.00106346
SAA1	4.18	5.648e-05
DEFB1	4.13	0.00041804
LGALS1	3.99	0.00020676
SOD2	3.96	0.00039862
AXL	3.94	0.00066088
PLTP	3.92	0.00115653
CD47	3.89	0.00020676
CAPN2	3.85	3.869e-05
HHLA2	3.85	0.00222252
CD68	3.84	0.0169266
KLRC3	3.83	0.00229056
GBP3	3.8	0.00012343
SLC46A3	3.8	0.00020676
MYOF	3.79	0.00075209
DPP4	3.77	0.00465837
MUC13	3.67	0.0133523
OGFRL1	3.66	0.00064775
KLRC2	3.63	0.00029961
GPX8	3.63	0.00083864
VGLL3	3.6	0.00041924
UNC13D	3.53	0.00010263
ATP2B4	3.53	0.00091293
MFGE8	3.46	0.00018567
TNC	3.44	7.596e-05
PLAC8	3.38	1.705e-05
RHOBTB3	3.38	0.00020676
PORCN	3.35	5.62e-05
LUM	3.35	5.648e-05
C4BPA	3.3	0.0039202
RCN1	3.28	6.925e-05
LIMA1	3.26	7.218e-05
SMIM6	3.25	0.00097574
QSOX1	3.25	0.00182264
EMP3	3.24	0.00020676
SERPINE1	3.24	0.00919635
HP	3.22	0.0408828
CD55	3.21	0.00018567
CPT1A	3.2	0.00046944
SQRDL	3.16	0.0189709
IFITM2	3.14	0.0001441
SEMA3C	3.12	0.00020676
OR14J1	3.11	0.00078953
SESN3	3.11	0.0074444
CPE	3.1	0.00031109
IFNGR1	3.09	0.00064227
IDS	3.07	0.00029961
C4BPB	3.06	0.00020676
ALPK2	3.06	0.00044533
PDGFD	3.05	6.028e-05
CDA	3.05	0.00027419
PCDH7	3.05	0.00053637
SPINK1	3.02	0.00598445
LIPH	3.01	0.0488215
VCAN	2.99	0.0385869
IFITM3	2.97	0.00103478
GOLM1	2.97	0.00157237
COTL1	2.97	0.00610945
GLIPR1	2.94	0.0175725
CYP2S1	2.93	8.069e-05
TMEM15	2.93	0.00017879
C8orf4	2.93	0.00154535
TGFB2	2.93	0.00271767
VNN2	2.91	0.00114377
UPK1B	2.89	0.039763
PARM1	2.86	0.0935117
ZNF462	2.85	0.00914274
MAGEB2	2.82	4.843e-05
ANXA4	2.82	0.00083168
COL1A2	2.8	0.00069761
RND1	2.8	0.00188766
TNIP3	2.79	2.755e-05
LGALS3BP	2.79	0.00074686
C12orf39	2.78	0.00375161
JUP	2.77	0.00087946
FLNC	2.76	0.00243516
TP53INP1	2.75	0.00193967
PDE5A	2.74	0.00241196
IFITM4P	2.71	0.00045507
DUOX2	2.71	0.00157237
PLK2	2.68	0.00478415
PTGS2	2.67	3.869e-05
ORM2	2.65	0.256567
MT2A	2.64	0.318126
FSTL1	2.62	0.0198894
TGFB1	2.62	0.026132
SLC17A5	2.59	0.00024752
PAPPA	2.58	0.00015151
FBN1	2.58	0.0101088
HPGD	2.58	0.0358129
CHML	2.57	0.00109465
AKR1C2	2.57	0.0639019
HAS2	2.56	0.0157141
TMEM45A	2.55	0.0029625
NFKBIZ	2.51	6.925e-05
SAT1	2.5	0.00024611
TXNIP	2.46	0.0102423
TM4SF19	2.43	4.758e-05
VNN1	2.42	0.00020676
PNMA2	2.41	0.00025439
SGMS2	2.4	0.00038186
ENST00000309212	2.39	0.00020097
AKAP12	2.39	0.00170619
DAB2	2.36	0.00729594
TLL1	2.35	0.00097261
GBP2	2.35	0.102983
GBP1	2.34	0.00038388
FGB	2.34	0.0417267
ITPR2	2.33	0.0122968
F2RL1	2.32	0.0003213
CP	2.31	0.0221744
CXCL1	2.3	0.00341035
IGFBP4	2.29	0.00100908
CXCL6	2.28	0.00769203
TMEM52B	2.26	0.00068063
PAPSS2	2.26	0.00231846
PELI2	2.25	0.00017211
ARHGAP31	2.24	0.00038734
RASL11A	2.24	0.00138197
NUDT19	2.24	0.00191801
SPARC	2.23	0.0123406
QPCT	2.22	5.648e-05
TNFRSF10A	2.22	0.00027032
SERPINB8	2.22	0.00249551
OSMR	2.22	0.0168674
INHBB	2.21	0.00100874
PAQR5	2.2	0.00064227
UGT2A3	2.19	0.00650673
FZD3	2.17	5.859e-05
TMEM87B	2.17	0.00171716
HILPDA	2.17	0.00329397
USP12	2.15	0.00108877
SERPINA7	2.15	0.03578
HK1	2.14	0.00017879
CITED2	2.12	0.00020676
MAGEC2	2.12	0.00049066
LAD1	2.12	0.00069156
OPN3	2.12	0.0018326
PDCD4	2.11	0.00193548
NBEA	2.09	0.00020676
PNRC1	2.08	0.00538541
ITPR3	2.08	0.00996854
DZIP1	2.07	0.00023856
RBM23	2.06	0.00673254
ORM1	2.06	0.257668
SLC30A1	2.05	0.0444032
SLC1A3	2.05	0.0963041
AKR1B1	2.04	0.00100908
PDK1	2.04	0.0134712
SLC7A7	2.04	0.0869155
DPYSL2	2.03	0.00188283
PPIC	2.02	0.00043318
ENST00000528922	2	0.00656898
HULC	-2	0.00348658
ABCG2	-2.01	0.00010813
TSPAN9	-2.01	0.00094252
HIST1H2AB	-2.02	0.00234536
HIST1H4D	-2.02	0.00470288
CXorf30	-2.03	0.00101959
NUP188	-2.05	0.00020676
ANO4	-2.06	0.0014932
FRY	-2.09	0.00012343
KIF15	-2.09	0.00106499
SEL1L3	-2.1	0.00232755
CDCA7	-2.11	0.00282763
CTSL2	-2.12	0.00027759
SLIT2	-2.13	0.0274548
LRRC7	-2.14	0.0698638
SLC7A11	-2.15	0.00087246
PAH	-2.15	0.0588327
KIF5C	-2.15	0.0852848
FANCD2	-2.16	0.00024158
MCM2	-2.16	0.00085851
CLRN3	-2.16	0.00301322
EPHA2	-2.16	0.00923378
PRKAA2	-2.16	0.0116342
PLK4	-2.17	0.00170434
FZD5	-2.18	0.0830177
UBD	-2.19	0.00246255
PCDH17	-2.21	0.00095393
SLC38A4	-2.22	0.00642941
SP8	-2.23	0.00105604
CDC25A	-2.24	0.00122157
SCGN	-2.24	0.00587819
BCAM	-2.27	0.00035642
PLCXD1	-2.29	0.00045785
SLC40A1	-2.3	0.00271767
ONECUT1	-2.31	0.00115602
ONECUT2	-2.31	0.002218
FAM151A	-2.33	0.00460809
CXorf22	-2.34	0.00024752
MCM6	-2.35	0.00064227
GAS2L3	-2.35	0.00101959
TM4SF5	-2.35	0.0364118
MCM5	-2.37	0.00045785
APOB	-2.37	0.00339498
DKK1	-2.37	0.00578232
USP18	-2.38	0.00066145
ENST00000424926	-2.38	0.00559132
SOX9	-2.39	8.297e-05
A1CF	-2.39	0.00020676
LOC100506100	-2.43	0.00220144
JAG1	-2.47	0.0495296
B3GALT1	-2.49	0.0143136
MAP1A	-2.5	0.00185534
CDH6	-2.51	0.0273838
MATN3	-2.52	0.00836471
SERPINA6	-2.55	0.00309536
ADH6	-2.58	0.00129328
LGR5	-2.65	0.00146742
PAQR9	-2.69	0.00284385
CLU	-2.7	0.00286722
MMP16	-2.73	0.00012763
PDE3A	-2.73	0.00794964
SLC7A8	-2.86	0.0892304
NID1	-2.9	0.00181224
SLC19A3	-2.9	0.00729594
ELFN1	-2.93	0.0246399
F5	-2.97	0.00446754
NR6A1	-2.99	3.869e-05
SCML2	-3	0.00045143
NUP210	-3.03	0.00012343
METTL7B	-3.03	0.00088432
SPTLC3	-3.04	0.0180147
MEP1A	-3.05	0.00020676
PLA2G12B	-3.09	0.00100908
DUSP6	-3.15	2.755e-05
SERPINF1	-3.15	0.00753932
IL17RB	-3.19	0.0003213
CCNB3	-3.19	0.0005555
CPB2	-3.23	0.00291527
APOA2	-3.24	0.0051655
SLC22A9	-3.24	0.00612826
GATM	-3.28	0.00813876
LIN7A	-3.29	4.305e-05
FST	-3.3	0.0136601
GBA3	-3.31	0.00188766
SLC4A11	-3.36	0.00294517
PALMD	-3.39	0.00022991
PDZK1	-3.42	0.00085896
SPTSSB	-3.6	0.00029961
ENST00000401008	-3.6	0.00046909
AGMAT	-3.65	0.00174607
NAA11	-3.68	0.00331194
ITIH2	-3.77	0.0329361
ASGR2	-3.85	0.00106346
FRAS1	-3.86	0.00135599
DGKK	-4	0.00572405
AGMO	-4.03	0.00168779
SCARA3	-4.07	0.00394155
SULT2A1	-4.09	0.00067897
SERPING1	-4.13	5.859e-05
SLC4A4	-4.45	0.00034168
NTS	-4.85	0.0159802
CTSE	-5.24	0.0361533
RELN	-5.28	0.00560406
ANGPTL3	-5.83	0.00027419
AMBP	-5.93	0.00020676
MTTP	-6.61	1.705e-05
