# Supplementary material for: The hsa_circRNA_102049 mediates the sorafenib sensitivity of hepatocellular carcinoma cells by regulating Reelin gene expression
Source: Bioengineered. 2022 Jan 16;13(2):2272–84. doi: 10.1080/21655979.2021.2024332 (PMC8973865; doi:10.1080/21655979.2021.2024332)
Supplement: Supplemental Material [file KBIE_A_2024332_SM6432.zip › supplementary/supplementary table 5.xlsx]

## Sheet: Sheet1
Gene.symbol	logFC	adj.P.Val
TXNIP	3.03	0.02112
DLK1	2.43	0.02474
PGC	2.4	0.04429
CFHR1	2.39	0.07569
HP	2.17	0.06975
NQO1	2.14	0.02539
MYLK4	2.13	0.06333
SULT1E1	2.11	0.01367
FGL1	2.11	0.09766
DIO1	2.05	0.03806
RANBP3L	2.01	0.21322
AKR1B10	1.97	0.1517
ABCB11	1.84	0.01614
VCAM1	1.79	0.01367
UGT1A3	1.64	0.01289
LEAP2	1.63	0.01849
OTC	1.52	0.03806
KCNH7	-1.57	0.07182
TLL1	-1.59	0.02812
THBS1	-1.62	0.03582
ANKRD1	-1.68	0.02082
SCGN	-1.71	0.04861
NTS	-1.88	0.13209
AREG	-2.04	0.01577
VCAN	-2.23	0.01614
RELN	-2.42	0.07368
