# Supplementary material for: The hsa_circRNA_102049 mediates the sorafenib sensitivity of hepatocellular carcinoma cells by regulating Reelin gene expression
Source: Bioengineered. 2022 Jan 16;13(2):2272–84. doi: 10.1080/21655979.2021.2024332 (PMC8973865; doi:10.1080/21655979.2021.2024332)
Supplement: Supplemental Material [file KBIE_A_2024332_SM6432.zip › supplementary/supplementary table 7.xlsx]

## Sheet: Sheet1
circRNA	P.Value	log2 fold change
hsa_circRNA_102049	0.010775	-3.54089
hsa_circRNA_104270	0.005041	-2.12858
hsa_circRNA_102051	0.01357	-1.98121
hsa_circRNA_102782	0.083866	-1.91552
hsa_circRNA_101748	0.204069	-1.82236
hsa_circRNA_000629	0.07953	-1.80216
hsa_circRNA_102061	0.064457	-1.68562
hsa_circRNA_101744	0.187227	-1.6007
hsa_circRNA_104490	0.02644	-1.5735
hsa_circRNA_101287	0.081715	-1.37936
hsa_circRNA_104640	0.006581	-1.34128
hsa_circRNA_103111	0.076013	-1.321
hsa_circRNA_101836	0.053958	-1.26299
hsa_circRNA_103809	0.128131	-1.24464
hsa_circRNA_101099	0.004145	-1.22449
hsa_circRNA_103110	0.138223	-1.1886
hsa_circRNA_102513	0.431581	-1.1487
hsa_circRNA_104052	0.270866	-1.10015
hsa_circRNA_101835	0.046637	-1.09988
hsa_circRNA_101213	0.139829	-1.08142
hsa_circRNA_103109	0.022727	-1.02967
hsa_circRNA_104852	0.133243	-1.02413
hsa_circRNA_000166	0.329032	-1.02101
hsa_circRNA_001506	0.211447	-1.00956
hsa_circRNA_101967	0.192501	-1.00246
hsa_circRNA_104492	0.006342	-0.976458
hsa_circRNA_101837	0.145052	-0.914533
hsa_circRNA_101491	0.070041	-0.894991
hsa_circRNA_102737	0.037514	-0.866162
hsa_circRNA_104532	0.09657	-0.864545
hsa_circRNA_102960	0.12472	-0.806435
hsa_circRNA_102383	0.001271	-0.792358
hsa_circRNA_000791	0.226735	-0.781943
hsa_circRNA_100583	0.433185	-0.775573
hsa_circRNA_100685	0.09818	-0.768841
hsa_circRNA_104948	0.018279	-0.746479
hsa_circRNA_103044	0.058169	-0.745511
hsa_circRNA_104387	0.613035	-0.74471
hsa_circRNA_101555	0.297279	-0.721917
hsa_circRNA_102761	0.260418	-0.70939
hsa_circRNA_102888	0.036825	-0.707625
hsa_circRNA_103415	0.002209	-0.689365
hsa_circRNA_101245	0.0284	-0.688728
hsa_circRNA_103599	0.035247	-0.68415
hsa_circRNA_103597	0.016201	-0.669184
hsa_circRNA_104016	0.039495	-0.667948
hsa_circRNA_101303	0.000707	-0.667829
hsa_circRNA_101717	0.083551	-0.665987
hsa_circRNA_102742	0.066649	-0.665978
hsa_circRNA_103475	0.177801	-0.647147
hsa_circRNA_101838	0.066222	-0.647085
hsa_circRNA_104650	0.18805	-0.641155
hsa_circRNA_103817	0.05518	-0.639724
hsa_circRNA_103045	0.06678	-0.638348
hsa_circRNA_102662	0.033622	-0.635188
hsa_circRNA_101294	0.28448	-0.625555
hsa_circRNA_103905	0.015569	-0.623504
hsa_circRNA_103093	0.030992	-0.622867
hsa_circRNA_102442	0.072603	-0.615939
hsa_circRNA_103757	0.350145	-0.615354
hsa_circRNA_101400	0.047192	-0.612516
hsa_circRNA_104330	0.009404	-0.612061
hsa_circRNA_100003	0.155387	-0.608568
hsa_circRNA_101605	0.014569	-0.604396
hsa_circRNA_400048	0.313391	-0.603151
hsa_circRNA_103254	0.213007	-0.602668
hsa_circRNA_100904	0.029905	-0.602337
hsa_circRNA_104259	0.050359	-0.601936
hsa_circRNA_101436	0.039682	-0.599072
hsa_circRNA_100537	0.033935	-0.594544
hsa_circRNA_101463	0.110484	-0.591278
hsa_circRNA_100375	0.487113	-0.586296
hsa_circRNA_100705	0.172573	-0.586288
hsa_circRNA_104707	0.093973	-0.585452
hsa_circRNA_102736	0.035791	-0.582871
hsa_circRNA_104819	0.021267	-0.582717
hsa_circRNA_101606	0.033691	-0.578283
hsa_circRNA_100017	0.050595	-0.57363
hsa_circRNA_104810	0.042903	-0.573491
hsa_circRNA_001153	0.041642	-0.570271
hsa_circRNA_102712	0.362918	-0.562323
hsa_circRNA_103514	0.321877	-0.560005
hsa_circRNA_101572	0.072472	-0.556522
hsa_circRNA_104499	0.268086	-0.554195
hsa_circRNA_104506	0.440985	-0.55157
hsa_circRNA_104056	0.196494	-0.539215
hsa_circRNA_103188	0.378968	-0.53771
hsa_circRNA_104153	0.073717	-0.537175
hsa_circRNA_100364	0.171846	-0.535241
hsa_circRNA_101691	0.390356	-0.534162
hsa_circRNA_103486	0.027198	-0.533999
hsa_circRNA_001992	0.010686	-0.532619
hsa_circRNA_104258	0.066804	-0.528173
hsa_circRNA_102026	0.022271	-0.527594
hsa_circRNA_103027	0.060077	-0.520758
hsa_circRNA_102360	0.020211	-0.516688
hsa_circRNA_101381	0.306857	-0.509442
hsa_circRNA_101867	0.12113	-0.506211
hsa_circRNA_104708	0.14097	-0.505534
hsa_circRNA_103267	0.002097	-0.504573
hsa_circRNA_104005	0.102922	-0.504103
hsa_circRNA_103636	0.07023	-0.503821
hsa_circRNA_101331	0.06121	-0.502482
hsa_circRNA_102361	0.020189	-0.502023
hsa_circRNA_000300	0.088298	-0.497381
hsa_circRNA_104658	0.096358	-0.494254
hsa_circRNA_400056	0.003605	-0.486148
hsa_circRNA_102713	0.312324	-0.48604
hsa_circRNA_103916	0.004759	-0.485568
hsa_circRNA_104185	0.27745	-0.478195
hsa_circRNA_100536	0.133597	-0.475824
hsa_circRNA_102135	0.323728	-0.475213
hsa_circRNA_103572	0.509525	-0.475091
hsa_circRNA_100141	0.126497	-0.472877
hsa_circRNA_102200	0.001004	-0.467531
hsa_circRNA_103682	0.44051	-0.465155
hsa_circRNA_100518	0.060463	-0.464134
hsa_circRNA_002044	0.030075	-0.462125
hsa_circRNA_100517	0.216768	-0.458271
hsa_circRNA_000671	0.186118	-0.457774
hsa_circRNA_103026	0.150681	-0.450546
hsa_circRNA_102619	0.003368	-0.450133
hsa_circRNA_102813	0.221398	-0.45008
hsa_circRNA_104807	0.109804	-0.448033
hsa_circRNA_104591	0.002225	-0.447408
hsa_circRNA_102128	0.110865	-0.447226
hsa_circRNA_101550	0.03786	-0.445256
hsa_circRNA_101429	0.143073	-0.444456
hsa_circRNA_102297	0.03439	-0.443943
hsa_circRNA_101874	0.006007	-0.443023
hsa_circRNA_104821	0.472665	-0.440776
hsa_circRNA_103051	0.110746	-0.439675
hsa_circRNA_103667	0.099805	-0.43238
hsa_circRNA_104851	0.179413	-0.43198
hsa_circRNA_104135	0.102268	-0.430245
hsa_circRNA_103915	0.008675	-0.426123
hsa_circRNA_102504	0.086396	-0.425045
hsa_circRNA_104692	0.1634	-0.42454
hsa_circRNA_104507	0.214685	-0.421677
hsa_circRNA_103517	0.003815	-0.421657
hsa_circRNA_103971	0.173866	-0.421436
hsa_circRNA_103888	0.265196	-0.421033
hsa_circRNA_102301	0.00035	-0.420971
hsa_circRNA_104735	0.19021	-0.420815
hsa_circRNA_103137	0.085778	-0.420381
hsa_circRNA_104838	0.07205	-0.419101
hsa_circRNA_104448	0.338901	-0.419047
hsa_circRNA_001067	0.594688	-0.41897
hsa_circRNA_100395	0.049304	-0.418006
hsa_circRNA_000556	0.066852	-0.416304
hsa_circRNA_102322	0.167091	-0.415612
hsa_circRNA_101607	0.318986	-0.414794
hsa_circRNA_101100	0.00809	-0.412391
hsa_circRNA_102658	0.019773	-0.410827
hsa_circRNA_104044	0.054397	-0.409311
hsa_circRNA_103639	0.029058	-0.406624
hsa_circRNA_100273	0.001075	-0.406538
hsa_circRNA_100886	0.110643	-0.405961
hsa_circRNA_104705	0.255056	-0.405597
hsa_circRNA_101839	0.485752	-0.403488
hsa_circRNA_103112	0.006745	-0.40318
hsa_circRNA_101601	0.177853	-0.401955
hsa_circRNA_002143	0.027341	-0.396865
hsa_circRNA_100313	0.018078	-0.396507
hsa_circRNA_103521	0.016365	-0.395369
hsa_circRNA_104592	0.050312	-0.394688
hsa_circRNA_104804	0.015869	-0.393457
hsa_circRNA_001653	0.079975	-0.392545
hsa_circRNA_102133	0.114553	-0.392426
hsa_circRNA_104141	0.054702	-0.392285
hsa_circRNA_101695	0.180076	-0.391903
hsa_circRNA_103681	0.270882	-0.391879
hsa_circRNA_400071	0.589813	-0.391729
hsa_circRNA_104706	0.184844	-0.390874
hsa_circRNA_103414	0.265087	-0.388214
hsa_circRNA_101437	0.135885	-0.38802
hsa_circRNA_105049	0.263001	-0.387303
hsa_circRNA_104139	0.069579	-0.384787
hsa_circRNA_100356	0.27201	-0.38441
hsa_circRNA_103820	0.014563	-0.382621
hsa_circRNA_102122	0.08044	-0.381786
hsa_circRNA_103988	0.140966	-0.379659
hsa_circRNA_102330	0.15495	-0.377217
hsa_circRNA_000820	0.004953	-0.376816
hsa_circRNA_104805	0.036296	-0.376281
hsa_circRNA_103700	0.111181	-0.375626
hsa_circRNA_103447	0.028383	-0.374144
hsa_circRNA_400100	0.259219	-0.371918
hsa_circRNA_103680	0.051573	-0.371814
hsa_circRNA_103829	0.001755	-0.368847
hsa_circRNA_101336	0.029508	-0.368661
hsa_circRNA_102300	0.004811	-0.366937
hsa_circRNA_100367	0.446513	-0.366807
hsa_circRNA_104031	0.03629	-0.366724
hsa_circRNA_104030	0.06356	-0.366452
hsa_circRNA_104671	0.245831	-0.366169
hsa_circRNA_101671	0.03182	-0.364418
hsa_circRNA_103563	0.323475	-0.364043
hsa_circRNA_103437	0.368291	-0.362961
hsa_circRNA_104870	0.216108	-0.362303
hsa_circRNA_104752	0.051459	-0.362023
hsa_circRNA_103205	0.155433	-0.361499
hsa_circRNA_104615	0.142007	-0.357409
hsa_circRNA_104252	0.023677	-0.356635
hsa_circRNA_100597	0.009506	-0.354075
hsa_circRNA_102690	0.194128	-0.353943
hsa_circRNA_103637	0.276818	-0.353605
hsa_circRNA_102392	0.090402	-0.351946
hsa_circRNA_102485	0.252929	-0.351585
hsa_circRNA_102153	0.034612	-0.350062
hsa_circRNA_101675	0.170755	-0.34964
hsa_circRNA_104999	0.01777	-0.348891
hsa_circRNA_103690	0.097041	-0.348812
hsa_circRNA_101344	0.22478	-0.348775
hsa_circRNA_101262	0.078591	-0.345253
hsa_circRNA_103180	0.062099	-0.34458
hsa_circRNA_103670	0.030283	-0.342895
hsa_circRNA_400091	0.327032	-0.341489
hsa_circRNA_100976	0.456556	-0.34073
hsa_circRNA_104036	0.041646	-0.34047
hsa_circRNA_001826	0.242066	-0.340414
hsa_circRNA_000684	0.32238	-0.339733
hsa_circRNA_101123	0.060198	-0.339622
hsa_circRNA_104227	0.009557	-0.338229
hsa_circRNA_102885	0.140567	-0.337198
hsa_circRNA_103656	0.084551	-0.336605
hsa_circRNA_000644	0.100588	-0.33591
hsa_circRNA_000711	0.206571	-0.334437
hsa_circRNA_104733	0.013446	-0.333976
hsa_circRNA_104537	0.165755	-0.333775
hsa_circRNA_103007	0.010156	-0.332738
hsa_circRNA_103885	0.185061	-0.331906
hsa_circRNA_104333	0.025474	-0.331404
hsa_circRNA_100087	0.143361	-0.331081
hsa_circRNA_104877	0.318788	-0.330308
hsa_circRNA_400006	0.164128	-0.328585
hsa_circRNA_102956	0.247757	-0.328508
hsa_circRNA_101031	0.345998	-0.328357
hsa_circRNA_100771	0.013073	-0.327175
hsa_circRNA_104806	0.064214	-0.326275
hsa_circRNA_102254	0.055165	-0.325117
hsa_circRNA_103046	0.339609	-0.32255
hsa_circRNA_101085	0.504833	-0.322038
hsa_circRNA_101637	0.230204	-0.321905
hsa_circRNA_103091	0.180936	-0.321336
hsa_circRNA_103493	0.15584	-0.320293
hsa_circRNA_101718	0.019892	-0.320278
hsa_circRNA_103562	0.266854	-0.319705
hsa_circRNA_103635	0.136659	-0.319683
hsa_circRNA_101948	0.28674	-0.319063
hsa_circRNA_102517	0.257114	-0.316813
hsa_circRNA_102547	0.039089	-0.316326
hsa_circRNA_103546	0.719942	-0.31606
hsa_circRNA_103407	0.11489	-0.315408
hsa_circRNA_101353	0.171492	-0.315009
hsa_circRNA_103642	0.334254	-0.314971
hsa_circRNA_103404	0.13688	-0.31394
hsa_circRNA_103330	0.026071	-0.313663
hsa_circRNA_104003	0.315366	-0.313159
hsa_circRNA_100033	0.239916	-0.312125
hsa_circRNA_102034	0.29118	-0.31136
hsa_circRNA_104808	0.033993	-0.310997
hsa_circRNA_103653	0.005106	-0.31084
hsa_circRNA_104689	0.255829	-0.310298
hsa_circRNA_103090	0.154109	-0.310101
hsa_circRNA_105050	0.214614	-0.309683
hsa_circRNA_101708	0.122536	-0.309398
hsa_circRNA_103695	0.146903	-0.30915
hsa_circRNA_104861	0.053477	-0.30833
hsa_circRNA_101707	0.131268	-0.3071
hsa_circRNA_101656	0.271589	-0.306375
hsa_circRNA_101609	0.436053	-0.300164
hsa_circRNA_001503	0.04556	-0.298074
hsa_circRNA_104803	0.044212	-0.297834
hsa_circRNA_100272	0.062415	-0.297274
hsa_circRNA_102402	0.37868	-0.296896
hsa_circRNA_103206	0.180852	-0.296164
hsa_circRNA_100039	0.504671	-0.295882
hsa_circRNA_104320	0.120533	-0.295281
hsa_circRNA_100446	0.142063	-0.293725
hsa_circRNA_104602	0.026406	-0.293424
hsa_circRNA_103619	0.70283	-0.293091
hsa_circRNA_103823	0.384161	-0.291776
hsa_circRNA_101554	0.118251	-0.291182
hsa_circRNA_104539	0.049187	-0.290372
hsa_circRNA_103887	0.39636	-0.290119
hsa_circRNA_104569	0.486133	-0.289737
hsa_circRNA_103176	0.401388	-0.289314
hsa_circRNA_101801	0.20501	-0.288476
hsa_circRNA_101548	0.112229	-0.28839
hsa_circRNA_102432	0.272064	-0.287616
hsa_circRNA_104001	0.261406	-0.287338
hsa_circRNA_101608	0.160811	-0.286711
hsa_circRNA_103488	0.247753	-0.285644
hsa_circRNA_101128	0.688008	-0.285113
hsa_circRNA_102839	0.030933	-0.284911
hsa_circRNA_103184	0.054596	-0.283807
hsa_circRNA_104576	0.013442	-0.283499
hsa_circRNA_103114	0.008682	-0.28291
hsa_circRNA_104548	0.015786	-0.282854
hsa_circRNA_100978	0.052374	-0.282087
hsa_circRNA_103906	0.34902	-0.281849
hsa_circRNA_100759	0.003061	-0.281795
hsa_circRNA_100633	0.216731	-0.281699
hsa_circRNA_103775	0.317839	-0.279842
hsa_circRNA_103892	0.011962	-0.279186
hsa_circRNA_100975	0.283744	-0.278836
hsa_circRNA_104709	0.326765	-0.278172
hsa_circRNA_100795	0.27958	-0.278032
hsa_circRNA_100696	0.21696	-0.277632
hsa_circRNA_102431	0.320819	-0.277526
hsa_circRNA_103602	0.095985	-0.277066
hsa_circRNA_101260	0.171548	-0.277008
hsa_circRNA_104704	0.354551	-0.276996
hsa_circRNA_103529	0.222527	-0.276601
hsa_circRNA_103503	0.064365	-0.276429
hsa_circRNA_104820	0.549492	-0.275566
hsa_circRNA_100136	0.225112	-0.275347
hsa_circRNA_102366	0.243051	-0.275212
hsa_circRNA_100146	0.77462	-0.274645
hsa_circRNA_400009	0.125814	-0.27379
hsa_circRNA_104055	0.043198	-0.27377
hsa_circRNA_104809	0.113271	-0.272825
hsa_circRNA_101566	0.007576	-0.272472
hsa_circRNA_100638	0.312955	-0.27087
hsa_circRNA_101534	0.2904	-0.270321
hsa_circRNA_102576	0.271109	-0.270224
hsa_circRNA_001216	0.167161	-0.269783
hsa_circRNA_102329	0.111388	-0.269134
hsa_circRNA_103243	0.139919	-0.268805
hsa_circRNA_102009	0.049125	-0.268778
hsa_circRNA_104816	0.063949	-0.268133
hsa_circRNA_104833	0.58326	-0.266926
hsa_circRNA_001678	0.69275	-0.266908
hsa_circRNA_103654	0.014376	-0.266599
hsa_circRNA_104203	0.381333	-0.266333
hsa_circRNA_103655	0.103133	-0.266198
hsa_circRNA_100972	0.064342	-0.264343
hsa_circRNA_102259	0.169732	-0.263357
hsa_circRNA_102784	0.188018	-0.262606
hsa_circRNA_102267	0.402947	-0.260793
hsa_circRNA_104993	0.280309	-0.259996
hsa_circRNA_102328	0.04408	-0.259308
hsa_circRNA_104251	0.133882	-0.259152
hsa_circRNA_101787	0.165703	-0.258497
hsa_circRNA_400102	0.075223	-0.258135
hsa_circRNA_101817	0.03961	-0.257731
hsa_circRNA_103598	0.032137	-0.257532
hsa_circRNA_103497	0.214683	-0.256546
hsa_circRNA_104032	0.041356	-0.255682
hsa_circRNA_102126	0.227929	-0.253071
hsa_circRNA_102659	0.16302	-0.252891
hsa_circRNA_103491	0.095678	-0.252307
hsa_circRNA_101495	0.039353	-0.251937
hsa_circRNA_102387	0.390269	-0.25075
hsa_circRNA_104785	0.095957	-0.249873
hsa_circRNA_101354	0.106487	-0.249505
hsa_circRNA_104858	0.02252	-0.24924
hsa_circRNA_103240	0.151492	-0.248871
hsa_circRNA_100433	0.151921	-0.248637
hsa_circRNA_104479	0.43444	-0.248351
hsa_circRNA_101097	0.39225	-0.24745
hsa_circRNA_103827	0.011076	-0.247247
hsa_circRNA_102156	0.304444	-0.246864
hsa_circRNA_100762	0.462648	-0.246562
hsa_circRNA_001282	0.03327	-0.246342
hsa_circRNA_102805	0.336543	-0.246142
hsa_circRNA_103365	0.301045	-0.245922
hsa_circRNA_101173	0.066069	-0.245707
hsa_circRNA_104690	0.04037	-0.245684
hsa_circRNA_100380	0.144708	-0.245605
hsa_circRNA_103890	0.009108	-0.244949
hsa_circRNA_102876	0.151289	-0.244607
hsa_circRNA_002178	0.661539	-0.244433
hsa_circRNA_104503	0.503912	-0.244269
hsa_circRNA_100413	0.164525	-0.243899
hsa_circRNA_102689	0.075785	-0.243679
hsa_circRNA_102268	0.427519	-0.24275
hsa_circRNA_104754	0.249709	-0.241726
hsa_circRNA_104626	0.466462	-0.241597
hsa_circRNA_101545	0.035818	-0.239859
hsa_circRNA_102248	0.373868	-0.239823
hsa_circRNA_101972	0.23423	-0.238478
hsa_circRNA_103489	0.130284	-0.238441
hsa_circRNA_102734	0.129628	-0.236505
hsa_circRNA_100718	0.04267	-0.236064
hsa_circRNA_103478	0.382187	-0.235148
hsa_circRNA_102007	0.064621	-0.234721
hsa_circRNA_103740	0.481063	-0.233726
hsa_circRNA_104328	0.143215	-0.233242
hsa_circRNA_103411	0.621744	-0.233225
hsa_circRNA_101684	0.148611	-0.23227
hsa_circRNA_103893	0.039331	-0.231719
hsa_circRNA_101672	0.371626	-0.231589
hsa_circRNA_100494	0.049017	-0.231561
hsa_circRNA_104327	0.06089	-0.231523
hsa_circRNA_102817	0.308665	-0.23112
hsa_circRNA_101043	0.306405	-0.230793
hsa_circRNA_400012	0.633858	-0.230442
hsa_circRNA_104860	0.183122	-0.230193
hsa_circRNA_101957	0.488692	-0.230128
hsa_circRNA_100226	0.441846	-0.230093
hsa_circRNA_101493	0.170601	-0.229781
hsa_circRNA_101300	0.086062	-0.228286
hsa_circRNA_104342	0.075046	-0.228049
hsa_circRNA_101854	0.189766	-0.227731
hsa_circRNA_102136	0.462721	-0.22732
hsa_circRNA_000903	0.137304	-0.227226
hsa_circRNA_104947	0.041195	-0.226942
hsa_circRNA_102828	0.222263	-0.226214
hsa_circRNA_101701	0.215919	-0.225954
hsa_circRNA_104471	0.137186	-0.225563
hsa_circRNA_103558	0.335691	-0.225312
hsa_circRNA_101484	0.411077	-0.225245
hsa_circRNA_100363	0.474021	-0.224208
hsa_circRNA_102518	0.113905	-0.223602
hsa_circRNA_103492	0.197306	-0.223565
hsa_circRNA_104122	0.448458	-0.223436
hsa_circRNA_100438	0.558625	-0.221266
hsa_circRNA_104758	0.176978	-0.221251
hsa_circRNA_103891	0.101513	-0.22064
hsa_circRNA_103626	0.04509	-0.220409
hsa_circRNA_105027	0.802232	-0.219519
hsa_circRNA_101034	0.108744	-0.219364
hsa_circRNA_101958	0.507898	-0.219
hsa_circRNA_101102	0.246144	-0.217989
hsa_circRNA_104220	0.12515	-0.217625
hsa_circRNA_101237	0.108347	-0.21742
hsa_circRNA_100546	0.297892	-0.217316
hsa_circRNA_100019	0.222882	-0.217178
hsa_circRNA_104260	0.12181	-0.217123
hsa_circRNA_101965	0.213124	-0.216874
hsa_circRNA_104140	0.205482	-0.216356
hsa_circRNA_100714	0.162267	-0.216132
hsa_circRNA_104354	0.112919	-0.215928
hsa_circRNA_102290	0.363212	-0.215687
hsa_circRNA_104815	0.328002	-0.215377
hsa_circRNA_103102	0.111257	-0.215185
hsa_circRNA_103921	0.080222	-0.215175
hsa_circRNA_103311	0.412962	-0.215127
hsa_circRNA_101101	0.013898	-0.214722
hsa_circRNA_101811	0.212389	-0.214448
hsa_circRNA_102299	0.071239	-0.21443
hsa_circRNA_101736	0.274274	-0.213978
hsa_circRNA_100190	0.13353	-0.213672
hsa_circRNA_104491	0.017329	-0.213612
hsa_circRNA_101617	0.393127	-0.213572
hsa_circRNA_104321	0.101923	-0.213037
hsa_circRNA_102711	0.244628	-0.212821
hsa_circRNA_104736	0.186921	-0.211917
hsa_circRNA_100717	0.291411	-0.211389
hsa_circRNA_100095	0.114538	-0.210931
hsa_circRNA_102261	0.262664	-0.210767
hsa_circRNA_101604	0.037576	-0.209334
hsa_circRNA_102364	0.330099	-0.208757
hsa_circRNA_102889	0.717365	-0.208571
hsa_circRNA_103784	0.09823	-0.207577
hsa_circRNA_103500	0.220707	-0.206676
hsa_circRNA_001064	0.2512	-0.205961
hsa_circRNA_104374	0.787435	-0.204659
hsa_circRNA_104536	0.188007	-0.204424
hsa_circRNA_100509	0.453175	-0.204134
hsa_circRNA_104822	0.459894	-0.203861
hsa_circRNA_102739	0.033207	-0.203653
hsa_circRNA_100334	0.451098	-0.202628
hsa_circRNA_101543	0.106292	-0.202566
hsa_circRNA_101490	0.180558	-0.201776
hsa_circRNA_001123	0.238178	-0.201486
hsa_circRNA_100037	0.178606	-0.201404
hsa_circRNA_101314	0.57445	-0.201378
hsa_circRNA_101246	0.207757	-0.201013
hsa_circRNA_103613	0.187237	-0.200937
hsa_circRNA_000780	0.143349	-0.200755
hsa_circRNA_103097	0.279675	-0.200623
hsa_circRNA_103318	0.27699	-0.200261
hsa_circRNA_100229	0.019306	-0.200018
hsa_circRNA_100550	0.270069	-0.198731
hsa_circRNA_103511	0.165372	-0.198456
hsa_circRNA_102795	0.509585	-0.197648
hsa_circRNA_102788	0.09233	-0.197491
hsa_circRNA_104854	0.312494	-0.197468
hsa_circRNA_102266	0.470321	-0.197335
hsa_circRNA_102929	0.16238	-0.196609
hsa_circRNA_104145	0.212244	-0.196236
hsa_circRNA_104004	0.094296	-0.195864
hsa_circRNA_102794	0.459767	-0.195724
hsa_circRNA_103457	0.173472	-0.195127
hsa_circRNA_102806	0.102436	-0.194429
hsa_circRNA_102516	0.336594	-0.194325
hsa_circRNA_104029	0.112423	-0.194163
hsa_circRNA_102629	0.637551	-0.193266
hsa_circRNA_101777	0.51051	-0.193197
hsa_circRNA_103113	0.095356	-0.192849
hsa_circRNA_101865	0.2833	-0.192616
hsa_circRNA_100098	0.29889	-0.192406
hsa_circRNA_103469	0.340124	-0.192385
hsa_circRNA_100369	0.100438	-0.192179
hsa_circRNA_100479	0.192179	-0.191725
hsa_circRNA_103185	0.053146	-0.191641
hsa_circRNA_101631	0.063295	-0.190289
hsa_circRNA_104988	0.316102	-0.190196
hsa_circRNA_101644	0.124062	-0.189708
hsa_circRNA_104249	0.062835	-0.18946
hsa_circRNA_102298	0.075543	-0.189371
hsa_circRNA_103361	0.310927	-0.189309
hsa_circRNA_101488	0.287334	-0.189105
hsa_circRNA_103970	0.220112	-0.18882
hsa_circRNA_101219	0.234001	-0.188261
hsa_circRNA_100589	0.068715	-0.188254
hsa_circRNA_102656	0.182612	-0.187976
hsa_circRNA_102353	0.228531	-0.187803
hsa_circRNA_100891	0.264829	-0.187667
hsa_circRNA_001302	0.697293	-0.187462
hsa_circRNA_102860	0.041109	-0.186841
hsa_circRNA_104862	0.041949	-0.186739
hsa_circRNA_100228	0.327199	-0.186329
hsa_circRNA_104610	0.118073	-0.185926
hsa_circRNA_100420	0.050886	-0.185455
hsa_circRNA_102685	0.076472	-0.184991
hsa_circRNA_104175	0.071906	-0.184693
hsa_circRNA_102521	0.432963	-0.183728
hsa_circRNA_104300	0.370365	-0.183505
hsa_circRNA_100949	0.163907	-0.183472
hsa_circRNA_102638	0.373571	-0.183345
hsa_circRNA_102705	0.080856	-0.18314
hsa_circRNA_101052	0.192529	-0.181848
hsa_circRNA_101573	0.447645	-0.181683
hsa_circRNA_102435	0.117453	-0.18168
hsa_circRNA_103252	0.555458	-0.181407
hsa_circRNA_101457	0.287525	-0.181391
hsa_circRNA_101804	0.193812	-0.18135
hsa_circRNA_103198	0.225314	-0.180855
hsa_circRNA_104757	0.278619	-0.180454
hsa_circRNA_102999	0.624235	-0.180172
hsa_circRNA_103513	0.266288	-0.179889
hsa_circRNA_103149	0.101757	-0.179872
hsa_circRNA_100347	0.189899	-0.179633
hsa_circRNA_104579	0.035153	-0.179614
hsa_circRNA_104169	0.522679	-0.179592
hsa_circRNA_102830	0.538821	-0.179061
hsa_circRNA_101103	0.056946	-0.17897
hsa_circRNA_103345	0.526011	-0.178794
hsa_circRNA_001587	0.31296	-0.178227
hsa_circRNA_104575	0.369602	-0.177993
hsa_circRNA_100227	0.310791	-0.177521
hsa_circRNA_104522	0.37889	-0.177469
hsa_circRNA_103380	0.557936	-0.177231
hsa_circRNA_100692	0.080264	-0.177204
hsa_circRNA_101022	0.101529	-0.176899
hsa_circRNA_100782	0.275968	-0.176899
hsa_circRNA_103224	0.143184	-0.176802
hsa_circRNA_104949	0.400195	-0.176592
hsa_circRNA_100119	0.278306	-0.176486
hsa_circRNA_104856	0.335556	-0.176478
hsa_circRNA_104776	0.289437	-0.176005
hsa_circRNA_103171	0.195328	-0.175796
hsa_circRNA_100830	0.374841	-0.175776
hsa_circRNA_102055	0.180091	-0.175557
hsa_circRNA_100845	0.606983	-0.175329
hsa_circRNA_101290	0.083579	-0.175101
hsa_circRNA_100120	0.184168	-0.175073
hsa_circRNA_102871	0.127926	-0.175047
hsa_circRNA_104625	0.176118	-0.174594
hsa_circRNA_100516	0.062731	-0.173968
hsa_circRNA_104961	0.107993	-0.173628
hsa_circRNA_103419	0.2763	-0.173625
hsa_circRNA_103285	0.247103	-0.173481
hsa_circRNA_102653	0.129273	-0.172821
hsa_circRNA_001100	0.406756	-0.17243
hsa_circRNA_103797	0.55902	-0.172313
hsa_circRNA_100223	0.77374	-0.172269
hsa_circRNA_102637	0.279596	-0.171944
hsa_circRNA_002111	0.399678	-0.17145
hsa_circRNA_101164	0.504391	-0.170793
hsa_circRNA_101533	0.452731	-0.170768
hsa_circRNA_100302	0.093674	-0.170655
hsa_circRNA_104329	0.339633	-0.170545
hsa_circRNA_400015	0.369129	-0.170415
hsa_circRNA_102798	0.3753	-0.170343
hsa_circRNA_103246	0.046863	-0.169485
hsa_circRNA_100309	0.055596	-0.169479
hsa_circRNA_002106	0.218007	-0.169411
hsa_circRNA_100599	0.059005	-0.1693
hsa_circRNA_104079	0.369059	-0.168935
hsa_circRNA_102957	0.143118	-0.168934
hsa_circRNA_002144	0.807823	-0.168716
hsa_circRNA_103412	0.27376	-0.168448
hsa_circRNA_101983	0.107404	-0.168373
hsa_circRNA_102927	0.077325	-0.168204
hsa_circRNA_100533	0.563799	-0.168088
hsa_circRNA_104160	0.021922	-0.167559
hsa_circRNA_103565	0.5971	-0.166927
hsa_circRNA_100726	0.415633	-0.166921
hsa_circRNA_102719	0.479466	-0.166733
hsa_circRNA_101389	0.214638	-0.166703
hsa_circRNA_104126	0.100589	-0.166345
hsa_circRNA_102926	0.06433	-0.166252
hsa_circRNA_104924	0.356031	-0.165837
hsa_circRNA_103002	0.629815	-0.165646
hsa_circRNA_103819	0.063374	-0.165575
hsa_circRNA_104195	0.286052	-0.165519
hsa_circRNA_104142	0.159425	-0.165314
hsa_circRNA_101292	0.439033	-0.165214
hsa_circRNA_100493	0.118787	-0.165202
hsa_circRNA_100851	0.078154	-0.165055
hsa_circRNA_104216	0.335207	-0.164527
hsa_circRNA_101035	0.122048	-0.164473
hsa_circRNA_101218	0.175512	-0.164387
hsa_circRNA_000274	0.577068	-0.164049
hsa_circRNA_102215	0.231911	-0.163671
hsa_circRNA_104936	0.156325	-0.163364
hsa_circRNA_104866	0.186318	-0.163292
hsa_circRNA_104018	0.175879	-0.163247
hsa_circRNA_101850	0.36709	-0.16289
hsa_circRNA_100977	0.336367	-0.162842
hsa_circRNA_102105	0.078266	-0.162708
hsa_circRNA_104678	0.16763	-0.162667
hsa_circRNA_102066	0.0855	-0.162351
hsa_circRNA_103189	0.635561	-0.162134
hsa_circRNA_100373	0.541499	-0.161885
hsa_circRNA_104824	0.513584	-0.16187
hsa_circRNA_103490	0.246981	-0.161868
hsa_circRNA_103095	0.425107	-0.161737
hsa_circRNA_103166	0.095879	-0.161729
hsa_circRNA_103170	0.104598	-0.16059
hsa_circRNA_104281	0.337328	-0.160508
hsa_circRNA_103833	0.034199	-0.160407
hsa_circRNA_104836	0.127507	-0.160162
hsa_circRNA_101655	0.033747	-0.160006
hsa_circRNA_104486	0.293948	-0.15963
hsa_circRNA_001049	0.219321	-0.159342
hsa_circRNA_105013	0.050998	-0.159041
hsa_circRNA_103476	0.245092	-0.158536
hsa_circRNA_103322	0.266841	-0.15843
hsa_circRNA_102972	0.563956	-0.158069
hsa_circRNA_102100	0.30038	-0.157974
hsa_circRNA_104884	0.084837	-0.157859
hsa_circRNA_100036	0.462725	-0.157678
hsa_circRNA_100086	0.439107	-0.157529
hsa_circRNA_102917	0.386622	-0.157492
hsa_circRNA_102211	0.369422	-0.157468
hsa_circRNA_101019	0.512252	-0.157339
hsa_circRNA_104563	0.214658	-0.156935
hsa_circRNA_102528	0.564034	-0.156637
hsa_circRNA_100085	0.133307	-0.156633
hsa_circRNA_101271	0.497404	-0.156504
hsa_circRNA_103792	0.046589	-0.156272
hsa_circRNA_100250	0.105402	-0.155952
hsa_circRNA_103495	0.640811	-0.155793
hsa_circRNA_103662	0.240601	-0.155671
hsa_circRNA_102313	0.533352	-0.155581
hsa_circRNA_102834	0.259327	-0.155227
hsa_circRNA_101632	0.123994	-0.155125
hsa_circRNA_100587	0.344554	-0.15443
hsa_circRNA_102389	0.505784	-0.154203
hsa_circRNA_102249	0.524757	-0.153975
hsa_circRNA_101633	0.116087	-0.153915
hsa_circRNA_102655	0.280665	-0.153753
hsa_circRNA_103405	0.322631	-0.153547
hsa_circRNA_000006	0.383164	-0.153495
hsa_circRNA_101373	0.148708	-0.153317
hsa_circRNA_100108	0.539481	-0.153057
hsa_circRNA_103574	0.367782	-0.152802
hsa_circRNA_001059	0.782323	-0.152797
hsa_circRNA_102848	0.542641	-0.152297
hsa_circRNA_102273	0.085892	-0.152253
hsa_circRNA_105038	0.312285	-0.152112
hsa_circRNA_104000	0.063921	-0.151855
hsa_circRNA_103975	0.376229	-0.151643
hsa_circRNA_103782	0.154718	-0.151327
hsa_circRNA_103312	0.545289	-0.150965
hsa_circRNA_102721	0.423186	-0.150505
hsa_circRNA_400033	0.109548	-0.150457
hsa_circRNA_100854	0.402302	-0.150351
hsa_circRNA_100601	0.11759	-0.149853
hsa_circRNA_102680	0.519088	-0.148509
hsa_circRNA_103568	0.093188	-0.147525
hsa_circRNA_101090	0.086122	-0.147432
hsa_circRNA_101269	0.52517	-0.147278
hsa_circRNA_105054	0.193893	-0.147276
hsa_circRNA_103444	0.650749	-0.146976
hsa_circRNA_101315	0.137425	-0.146956
hsa_circRNA_103454	0.547911	-0.146932
hsa_circRNA_104581	0.436457	-0.146601
hsa_circRNA_102831	0.224739	-0.146525
hsa_circRNA_101096	0.301762	-0.146386
hsa_circRNA_103516	0.209639	-0.145877
hsa_circRNA_104072	0.388102	-0.145053
hsa_circRNA_400032	0.063274	-0.144989
hsa_circRNA_104086	0.314753	-0.144614
hsa_circRNA_101259	0.168408	-0.144519
hsa_circRNA_102407	0.295786	-0.144439
hsa_circRNA_101379	0.256973	-0.144386
hsa_circRNA_102262	0.402703	-0.144385
hsa_circRNA_101682	0.368235	-0.143575
hsa_circRNA_104589	0.537348	-0.1435
hsa_circRNA_100041	0.605464	-0.143384
hsa_circRNA_100261	0.207677	-0.143358
hsa_circRNA_101229	0.313687	-0.143106
hsa_circRNA_104567	0.180796	-0.143097
hsa_circRNA_101618	0.660217	-0.143097
hsa_circRNA_102645	0.128851	-0.142931
hsa_circRNA_102747	0.136974	-0.14264
hsa_circRNA_102440	0.162077	-0.142269
hsa_circRNA_101525	0.542641	-0.142069
hsa_circRNA_103395	0.069379	-0.141934
hsa_circRNA_100704	0.292966	-0.141754
hsa_circRNA_100872	0.065561	-0.141637
hsa_circRNA_104494	0.527829	-0.141532
hsa_circRNA_103130	0.097581	-0.141511
hsa_circRNA_101067	0.103833	-0.141431
hsa_circRNA_100628	0.108807	-0.141264
hsa_circRNA_103564	0.636347	-0.141134
hsa_circRNA_100786	0.073552	-0.141114
hsa_circRNA_103473	0.14746	-0.14089
hsa_circRNA_102289	0.460329	-0.140661
hsa_circRNA_103530	0.152033	-0.139976
hsa_circRNA_105031	0.38409	-0.139823
hsa_circRNA_101546	0.115299	-0.139786
hsa_circRNA_101952	0.151321	-0.139741
hsa_circRNA_102304	0.283453	-0.139736
hsa_circRNA_101873	0.562147	-0.139498
hsa_circRNA_102829	0.604293	-0.139486
hsa_circRNA_104655	0.382013	-0.139032
hsa_circRNA_102023	0.337155	-0.138877
hsa_circRNA_101932	0.572912	-0.138089
hsa_circRNA_101889	0.282068	-0.13804
hsa_circRNA_102525	0.574966	-0.137593
hsa_circRNA_101810	0.064011	-0.137522
hsa_circRNA_104951	0.596629	-0.136992
hsa_circRNA_102766	0.283193	-0.136904
hsa_circRNA_101068	0.220359	-0.136809
hsa_circRNA_103340	0.039974	-0.136758
hsa_circRNA_103001	0.646819	-0.136688
hsa_circRNA_101119	0.231239	-0.136625
hsa_circRNA_101888	0.629784	-0.13644
hsa_circRNA_104221	0.12439	-0.13639
hsa_circRNA_101514	0.440098	-0.136286
hsa_circRNA_104812	0.119063	-0.136262
hsa_circRNA_102663	0.179598	-0.136125
hsa_circRNA_000621	0.356296	-0.136021
hsa_circRNA_103359	0.432149	-0.135883
hsa_circRNA_103984	0.175985	-0.135491
hsa_circRNA_100896	0.474247	-0.13515
hsa_circRNA_103549	0.429537	-0.135014
hsa_circRNA_102292	0.416445	-0.134947
hsa_circRNA_101586	0.151095	-0.134612
hsa_circRNA_100308	0.249921	-0.13436
hsa_circRNA_102620	0.525229	-0.134271
hsa_circRNA_102786	0.148461	-0.13424
hsa_circRNA_103357	0.379664	-0.134139
hsa_circRNA_103899	0.518711	-0.133898
hsa_circRNA_400008	0.867631	-0.133733
hsa_circRNA_103423	0.303243	-0.133656
hsa_circRNA_100723	0.205805	-0.133609
hsa_circRNA_102148	0.700364	-0.133403
hsa_circRNA_100097	0.520401	-0.132539
hsa_circRNA_100993	0.08441	-0.132487
hsa_circRNA_000046	0.188741	-0.132168
hsa_circRNA_102859	0.199029	-0.132111
hsa_circRNA_100084	0.382211	-0.131643
hsa_circRNA_101602	0.386262	-0.131296
hsa_circRNA_103408	0.062129	-0.131249
hsa_circRNA_101887	0.260696	-0.131092
hsa_circRNA_105044	0.512521	-0.130924
hsa_circRNA_101399	0.140918	-0.130787
hsa_circRNA_101014	0.282005	-0.130442
hsa_circRNA_101299	0.18504	-0.13043
hsa_circRNA_104326	0.417585	-0.130317
hsa_circRNA_100269	0.307011	-0.12994
hsa_circRNA_103076	0.110618	-0.129848
hsa_circRNA_001012	0.61065	-0.129326
hsa_circRNA_103801	0.227753	-0.129119
hsa_circRNA_103317	0.36981	-0.128995
hsa_circRNA_104741	0.119945	-0.128765
hsa_circRNA_104002	0.231919	-0.128498
hsa_circRNA_103901	0.199856	-0.128389
hsa_circRNA_101226	0.121164	-0.128367
hsa_circRNA_100999	0.192759	-0.128188
hsa_circRNA_101225	0.141042	-0.127952
hsa_circRNA_104513	0.491356	-0.127793
hsa_circRNA_001820	0.095791	-0.127698
hsa_circRNA_103190	0.273545	-0.127669
hsa_circRNA_101796	0.54004	-0.127377
hsa_circRNA_101505	0.308305	-0.127021
hsa_circRNA_102415	0.246256	-0.126473
hsa_circRNA_102799	0.50946	-0.126386
hsa_circRNA_103863	0.55803	-0.126016
hsa_circRNA_103569	0.141859	-0.125876
hsa_circRNA_101236	0.498302	-0.125713
hsa_circRNA_104250	0.109371	-0.125252
hsa_circRNA_102664	0.32233	-0.124845
hsa_circRNA_104285	0.133635	-0.124363
hsa_circRNA_104400	0.605128	-0.124053
hsa_circRNA_100013	0.615537	-0.123901
hsa_circRNA_102650	0.538199	-0.12356
hsa_circRNA_104687	0.522368	-0.123417
hsa_circRNA_102812	0.496057	-0.123345
hsa_circRNA_100695	0.211451	-0.123265
hsa_circRNA_102134	0.486159	-0.123064
hsa_circRNA_103017	0.815741	-0.122968
hsa_circRNA_104390	0.202906	-0.122966
hsa_circRNA_104280	0.214309	-0.122859
hsa_circRNA_100700	0.23808	-0.122785
hsa_circRNA_103735	0.061857	-0.122455
hsa_circRNA_100641	0.22675	-0.122453
hsa_circRNA_104623	0.145922	-0.12245
hsa_circRNA_100286	0.153681	-0.122201
hsa_circRNA_400063	0.134221	-0.12178
hsa_circRNA_100882	0.289713	-0.121287
hsa_circRNA_100471	0.080466	-0.121215
hsa_circRNA_102008	0.235033	-0.120781
hsa_circRNA_104457	0.105046	-0.120327
hsa_circRNA_103966	0.535016	-0.120285
hsa_circRNA_103515	0.2383	-0.120093
hsa_circRNA_100748	0.166852	-0.120055
hsa_circRNA_104163	0.629241	-0.120019
hsa_circRNA_104201	0.327405	-0.120019
hsa_circRNA_100500	0.545055	-0.119845
hsa_circRNA_104509	0.063279	-0.119659
hsa_circRNA_104631	0.22567	-0.119248
hsa_circRNA_103925	0.14223	-0.119116
hsa_circRNA_102138	0.310254	-0.118954
hsa_circRNA_100884	0.197808	-0.11881
hsa_circRNA_104964	0.748471	-0.118745
hsa_circRNA_101942	0.296265	-0.118722
hsa_circRNA_000881	0.318053	-0.118591
hsa_circRNA_104136	0.118368	-0.118227
hsa_circRNA_102239	0.561995	-0.117823
hsa_circRNA_102434	0.441628	-0.117077
hsa_circRNA_103139	0.116482	-0.117017
hsa_circRNA_102751	0.482007	-0.116969
hsa_circRNA_100459	0.076461	-0.116876
hsa_circRNA_104253	0.605348	-0.11684
hsa_circRNA_103628	0.407086	-0.11663
hsa_circRNA_103449	0.223389	-0.116619
hsa_circRNA_103627	0.383983	-0.116095
hsa_circRNA_101882	0.203216	-0.115756
hsa_circRNA_100653	0.602403	-0.115733
hsa_circRNA_103094	0.541764	-0.115433
hsa_circRNA_101725	0.819051	-0.115402
hsa_circRNA_104702	0.324681	-0.115277
hsa_circRNA_100359	0.352755	-0.115031
hsa_circRNA_103504	0.18634	-0.114814
hsa_circRNA_101274	0.169024	-0.114546
hsa_circRNA_100027	0.434474	-0.11399
hsa_circRNA_103989	0.203766	-0.11392
hsa_circRNA_104478	0.118038	-0.113835
hsa_circRNA_100266	0.437801	-0.113686
hsa_circRNA_101215	0.37544	-0.113628
hsa_circRNA_104722	0.147221	-0.113624
hsa_circRNA_100549	0.253519	-0.113595
hsa_circRNA_100477	0.113725	-0.113542
hsa_circRNA_103342	0.407092	-0.112918
hsa_circRNA_100551	0.145073	-0.112743
hsa_circRNA_102380	0.124575	-0.112694
hsa_circRNA_103428	0.136197	-0.112679
hsa_circRNA_100701	0.282007	-0.112622
hsa_circRNA_104464	0.252388	-0.112587
hsa_circRNA_104206	0.132058	-0.112543
hsa_circRNA_103608	0.185782	-0.112515
hsa_circRNA_102524	0.600653	-0.112465
hsa_circRNA_102827	0.250326	-0.112409
hsa_circRNA_103512	0.490046	-0.112213
hsa_circRNA_002115	0.353028	-0.111556
hsa_circRNA_102371	0.315423	-0.111534
hsa_circRNA_102256	0.173136	-0.111315
hsa_circRNA_102649	0.360852	-0.11108
hsa_circRNA_100598	0.159654	-0.110998
hsa_circRNA_101790	0.163598	-0.110553
hsa_circRNA_100895	0.366574	-0.110532
hsa_circRNA_103067	0.561964	-0.110504
hsa_circRNA_102778	0.288423	-0.110322
hsa_circRNA_104065	0.509154	-0.110196
hsa_circRNA_100499	0.635259	-0.109963
hsa_circRNA_103053	0.650188	-0.109736
hsa_circRNA_104881	0.151308	-0.109706
hsa_circRNA_100126	0.352007	-0.109699
hsa_circRNA_104675	0.433783	-0.108946
hsa_circRNA_102014	0.328117	-0.108833
hsa_circRNA_102567	0.301861	-0.108617
hsa_circRNA_103621	0.477126	-0.108535
hsa_circRNA_101040	0.296632	-0.108278
hsa_circRNA_102388	0.737211	-0.108184
hsa_circRNA_104383	0.339412	-0.107756
hsa_circRNA_102451	0.892644	-0.107721
hsa_circRNA_104540	0.18122	-0.1077
hsa_circRNA_102143	0.164129	-0.107695
hsa_circRNA_103977	0.231425	-0.107587
hsa_circRNA_101987	0.23038	-0.107437
hsa_circRNA_100355	0.671257	-0.107283
hsa_circRNA_102251	0.439394	-0.107049
hsa_circRNA_104104	0.115268	-0.107041
hsa_circRNA_102124	0.069451	-0.10701
hsa_circRNA_101828	0.694428	-0.106897
hsa_circRNA_101833	0.338126	-0.106846
hsa_circRNA_103898	0.556941	-0.106846
hsa_circRNA_001109	0.735013	-0.106703
hsa_circRNA_101774	0.104567	-0.106556
hsa_circRNA_103510	0.69324	-0.106514
hsa_circRNA_104454	0.424944	-0.106422
hsa_circRNA_001409	0.163543	-0.106259
hsa_circRNA_103998	0.683159	-0.105753
hsa_circRNA_000410	0.715884	-0.105683
hsa_circRNA_101112	0.136894	-0.105655
hsa_circRNA_104035	0.163614	-0.105451
hsa_circRNA_101547	0.440528	-0.10536
hsa_circRNA_101527	0.149417	-0.104936
hsa_circRNA_100675	0.853764	-0.104817
hsa_circRNA_100435	0.444689	-0.104748
hsa_circRNA_100374	0.679899	-0.104644
hsa_circRNA_101289	0.331107	-0.104541
hsa_circRNA_101207	0.243796	-0.104441
hsa_circRNA_102697	0.327029	-0.104366
hsa_circRNA_103104	0.569381	-0.104358
hsa_circRNA_104401	0.685952	-0.103424
hsa_circRNA_100338	0.437805	-0.103345
hsa_circRNA_101751	0.135396	-0.103163
hsa_circRNA_103487	0.36661	-0.103146
hsa_circRNA_100698	0.229222	-0.103088
hsa_circRNA_104745	0.367704	-0.102942
hsa_circRNA_103712	0.460782	-0.102924
hsa_circRNA_103221	0.183253	-0.102855
hsa_circRNA_400010	0.11712	-0.102673
hsa_circRNA_102343	0.400715	-0.102614
hsa_circRNA_104672	0.43152	-0.10239
hsa_circRNA_104828	0.572322	-0.102101
hsa_circRNA_100559	0.340129	-0.101958
hsa_circRNA_101503	0.551586	-0.101946
hsa_circRNA_102129	0.415261	-0.101636
hsa_circRNA_102575	0.401065	-0.101514
hsa_circRNA_102923	0.139642	-0.101377
hsa_circRNA_104814	0.361125	-0.101203
hsa_circRNA_100630	0.198843	-0.101108
hsa_circRNA_100414	0.534496	-0.101007
hsa_circRNA_100158	0.330601	-0.100796
hsa_circRNA_101247	0.460719	-0.100622
hsa_circRNA_100624	0.385256	-0.100614
hsa_circRNA_103008	0.75042	-0.100213
hsa_circRNA_101628	0.274287	-0.100106
hsa_circRNA_100926	0.393558	-0.100095
hsa_circRNA_100883	0.119139	-0.100032
hsa_circRNA_104310	0.244158	-0.0998785
hsa_circRNA_000508	0.307775	-0.0998435
hsa_circRNA_101553	0.515143	-0.0998148
hsa_circRNA_102858	0.220047	-0.0997263
hsa_circRNA_103384	0.214274	-0.0994497
hsa_circRNA_101500	0.34209	-0.0993593
hsa_circRNA_102291	0.26944	-0.0992984
hsa_circRNA_101275	0.742195	-0.0991896
hsa_circRNA_101009	0.273117	-0.0987188
hsa_circRNA_104515	0.43036	-0.0986753
hsa_circRNA_104972	0.303595	-0.0986708
hsa_circRNA_104965	0.395797	-0.0982157
hsa_circRNA_100370	0.382693	-0.0982012
hsa_circRNA_103496	0.179501	-0.0981804
hsa_circRNA_101427	0.294154	-0.0981029
hsa_circRNA_102939	0.429362	-0.0980416
hsa_circRNA_102694	0.288138	-0.0976257
hsa_circRNA_100899	0.428662	-0.0974797
hsa_circRNA_100815	0.635224	-0.0973611
hsa_circRNA_102845	0.379818	-0.0973227
hsa_circRNA_103186	0.445506	-0.0969087
hsa_circRNA_104273	0.388936	-0.096837
hsa_circRNA_001393	0.173543	-0.0967963
hsa_circRNA_102614	0.339254	-0.096759
hsa_circRNA_103822	0.549809	-0.0967153
hsa_circRNA_100058	0.145355	-0.0966312
hsa_circRNA_104546	0.23329	-0.0965798
hsa_circRNA_100397	0.188323	-0.0963494
hsa_circRNA_104477	0.45815	-0.0962358
hsa_circRNA_100422	0.187038	-0.0962353
hsa_circRNA_102886	0.351765	-0.0962229
hsa_circRNA_102732	0.249261	-0.0960189
hsa_circRNA_101434	0.541477	-0.0960025
hsa_circRNA_100962	0.195051	-0.0959974
hsa_circRNA_100318	0.412881	-0.0957027
hsa_circRNA_103059	0.275664	-0.0951624
hsa_circRNA_103868	0.712585	-0.0949658
hsa_circRNA_102482	0.549847	-0.0948371
hsa_circRNA_102335	0.302235	-0.09477
hsa_circRNA_102081	0.555076	-0.0947429
hsa_circRNA_100473	0.412172	-0.0945548
hsa_circRNA_103736	0.352727	-0.0944969
hsa_circRNA_100329	0.229732	-0.0944169
hsa_circRNA_102367	0.543591	-0.0944155
hsa_circRNA_102940	0.286856	-0.0938944
hsa_circRNA_103427	0.386945	-0.0937752
hsa_circRNA_102095	0.183692	-0.093731
hsa_circRNA_100525	0.12555	-0.093486
hsa_circRNA_104834	0.576661	-0.0934703
hsa_circRNA_102097	0.5434	-0.09332
hsa_circRNA_104531	0.415907	-0.0933147
hsa_circRNA_101737	0.223293	-0.093168
hsa_circRNA_102381	0.351037	-0.0930073
hsa_circRNA_105033	0.150939	-0.0929852
hsa_circRNA_101674	0.574044	-0.0929522
hsa_circRNA_102508	0.145655	-0.0927353
hsa_circRNA_101803	0.191213	-0.0927307
hsa_circRNA_102574	0.253346	-0.0927183
hsa_circRNA_103482	0.219592	-0.0927089
hsa_circRNA_100457	0.566614	-0.0923651
hsa_circRNA_100542	0.493445	-0.0922138
hsa_circRNA_101603	0.276232	-0.0921342
hsa_circRNA_103052	0.483252	-0.0919265
hsa_circRNA_102492	0.48647	-0.091792
hsa_circRNA_103957	0.248077	-0.0917181
hsa_circRNA_102983	0.838474	-0.0914653
hsa_circRNA_100687	0.147909	-0.0914425
hsa_circRNA_103096	0.839318	-0.0914353
hsa_circRNA_104764	0.650715	-0.0911422
hsa_circRNA_103352	0.600878	-0.0911232
hsa_circRNA_104272	0.172908	-0.0902331
hsa_circRNA_100421	0.215193	-0.0902259
hsa_circRNA_100107	0.362744	-0.0900161
hsa_circRNA_100425	0.432177	-0.0899935
hsa_circRNA_104654	0.523642	-0.0895978
hsa_circRNA_102793	0.324948	-0.0895584
hsa_circRNA_100398	0.446617	-0.0895572
hsa_circRNA_101627	0.274754	-0.0894723
hsa_circRNA_101535	0.150356	-0.0892039
hsa_circRNA_103077	0.303087	-0.0891853
hsa_circRNA_104971	0.52597	-0.0891694
hsa_circRNA_101094	0.499446	-0.0886753
hsa_circRNA_101722	0.485263	-0.0886613
hsa_circRNA_104106	0.511135	-0.0885016
hsa_circRNA_104114	0.477909	-0.0884983
hsa_circRNA_100835	0.273232	-0.0884789
hsa_circRNA_104173	0.147641	-0.0882924
hsa_circRNA_101868	0.27409	-0.0882449
hsa_circRNA_100449	0.532399	-0.0882124
hsa_circRNA_104356	0.341951	-0.0880163
hsa_circRNA_100339	0.304629	-0.087958
hsa_circRNA_100609	0.568024	-0.0878809
hsa_circRNA_103319	0.528423	-0.0877939
hsa_circRNA_101809	0.434719	-0.0877889
hsa_circRNA_103692	0.403826	-0.087772
hsa_circRNA_102698	0.255207	-0.0874124
hsa_circRNA_101334	0.272892	-0.0872365
hsa_circRNA_001808	0.481668	-0.087225
hsa_circRNA_101343	0.469574	-0.0869953
hsa_circRNA_102557	0.447886	-0.0868598
hsa_circRNA_102635	0.342184	-0.0867321
hsa_circRNA_104274	0.31748	-0.0867219
hsa_circRNA_102846	0.302277	-0.0866373
hsa_circRNA_102519	0.58672	-0.0866065
hsa_circRNA_104089	0.498865	-0.0865247
hsa_circRNA_100702	0.183394	-0.0863594
hsa_circRNA_100671	0.653472	-0.0862655
hsa_circRNA_103191	0.716941	-0.0860389
hsa_circRNA_103990	0.695939	-0.0858707
hsa_circRNA_100431	0.15799	-0.085719
hsa_circRNA_102073	0.349406	-0.085476
hsa_circRNA_102252	0.575724	-0.0854466
hsa_circRNA_105014	0.324821	-0.0853662
hsa_circRNA_100285	0.530713	-0.0851288
hsa_circRNA_104309	0.33965	-0.0849487
hsa_circRNA_104601	0.316045	-0.0848826
hsa_circRNA_103831	0.388366	-0.0847838
hsa_circRNA_104192	0.269053	-0.0846517
hsa_circRNA_100241	0.223064	-0.0844558
hsa_circRNA_101217	0.242987	-0.0843493
hsa_circRNA_100025	0.371905	-0.0842445
hsa_circRNA_101565	0.448246	-0.0835214
hsa_circRNA_100552	0.562627	-0.0832745
hsa_circRNA_101270	0.728464	-0.0831981
hsa_circRNA_104028	0.255702	-0.0831662
hsa_circRNA_100444	0.158075	-0.0829698
hsa_circRNA_100240	0.184208	-0.0829447
hsa_circRNA_102096	0.535245	-0.0829442
hsa_circRNA_100548	0.214023	-0.0828738
hsa_circRNA_102735	0.326861	-0.082771
hsa_circRNA_104840	0.617749	-0.0827672
hsa_circRNA_103344	0.522663	-0.0825874
hsa_circRNA_101278	0.519639	-0.0825458
hsa_circRNA_102862	0.271495	-0.0824925
hsa_circRNA_100214	0.255082	-0.0821433
hsa_circRNA_104154	0.325969	-0.0820364
hsa_circRNA_100175	0.191738	-0.0818283
hsa_circRNA_102219	0.737667	-0.0815377
hsa_circRNA_101783	0.33843	-0.081503
hsa_circRNA_001671	0.626259	-0.0813371
hsa_circRNA_104148	0.477249	-0.08131
hsa_circRNA_103956	0.525242	-0.0812163
hsa_circRNA_103269	0.478104	-0.0811453
hsa_circRNA_100152	0.303707	-0.0810514
hsa_circRNA_103734	0.288079	-0.0809708
hsa_circRNA_100160	0.220715	-0.0809014
hsa_circRNA_104723	0.321259	-0.0808689
hsa_circRNA_102809	0.23475	-0.0806345
hsa_circRNA_100984	0.581457	-0.0805811
hsa_circRNA_100814	0.588243	-0.0804954
hsa_circRNA_102730	0.364406	-0.0803359
hsa_circRNA_104134	0.202379	-0.0800832
hsa_circRNA_104645	0.819384	-0.0800596
hsa_circRNA_104869	0.609446	-0.0796066
hsa_circRNA_100564	0.351195	-0.079541
hsa_circRNA_103641	0.223202	-0.0794634
hsa_circRNA_101575	0.3093	-0.0792418
hsa_circRNA_104022	0.700366	-0.0791151
hsa_circRNA_102988	0.601375	-0.0789218
hsa_circRNA_102633	0.483734	-0.078829
hsa_circRNA_104069	0.269857	-0.0787493
hsa_circRNA_101386	0.37105	-0.0787471
hsa_circRNA_104237	0.309382	-0.0785643
hsa_circRNA_101738	0.407275	-0.0784106
hsa_circRNA_102507	0.313922	-0.07803
hsa_circRNA_100410	0.398898	-0.0779991
hsa_circRNA_101552	0.190687	-0.0779986
hsa_circRNA_104007	0.269609	-0.0779488
hsa_circRNA_102740	0.548366	-0.0779287
hsa_circRNA_001950	0.267053	-0.0778467
hsa_circRNA_104040	0.519318	-0.0773393
hsa_circRNA_102543	0.791178	-0.0772323
hsa_circRNA_102856	0.488921	-0.0767689
hsa_circRNA_100271	0.514453	-0.0767431
hsa_circRNA_103756	0.618922	-0.0767372
hsa_circRNA_101446	0.486286	-0.0766955
hsa_circRNA_103991	0.417926	-0.0766562
hsa_circRNA_102998	0.342847	-0.076588
hsa_circRNA_104911	0.787446	-0.0763188
hsa_circRNA_103830	0.23746	-0.0762875
hsa_circRNA_101465	0.533064	-0.0761825
hsa_circRNA_103846	0.696491	-0.076168
hsa_circRNA_102951	0.63398	-0.0758249
hsa_circRNA_104762	0.7775	-0.0757996
hsa_circRNA_100411	0.397536	-0.0754586
hsa_circRNA_100362	0.225763	-0.0754433
hsa_circRNA_103904	0.287154	-0.0753702
hsa_circRNA_101380	0.68057	-0.0751661
hsa_circRNA_100319	0.197632	-0.0747217
hsa_circRNA_101056	0.487057	-0.0746687
hsa_circRNA_102024	0.458292	-0.074649
hsa_circRNA_102093	0.653964	-0.0745902
hsa_circRNA_102624	0.470262	-0.0745898
hsa_circRNA_104417	0.644439	-0.0745431
hsa_circRNA_104166	0.315741	-0.0745211
hsa_circRNA_104627	0.329246	-0.0744116
hsa_circRNA_102692	0.419546	-0.0742842
hsa_circRNA_104859	0.674895	-0.0741679
hsa_circRNA_101192	0.680518	-0.074102
hsa_circRNA_104186	0.4131	-0.0739775
hsa_circRNA_103646	0.613417	-0.0739463
hsa_circRNA_102815	0.255931	-0.0738886
hsa_circRNA_101753	0.369036	-0.0733511
hsa_circRNA_100713	0.375162	-0.0728236
hsa_circRNA_103928	0.335487	-0.07251
hsa_circRNA_102636	0.54079	-0.0725028
hsa_circRNA_104596	0.260799	-0.0724493
hsa_circRNA_101559	0.776277	-0.0723622
hsa_circRNA_100529	0.253536	-0.0723192
hsa_circRNA_104760	0.454056	-0.072038
hsa_circRNA_103860	0.304373	-0.0719985
hsa_circRNA_101279	0.762267	-0.0718948
hsa_circRNA_102651	0.340428	-0.0718526
hsa_circRNA_101456	0.184446	-0.0718517
hsa_circRNA_105055	0.418216	-0.0717724
hsa_circRNA_000782	0.431492	-0.0715652
hsa_circRNA_104332	0.344537	-0.0715155
hsa_circRNA_103665	0.741468	-0.0714864
hsa_circRNA_100044	0.332139	-0.0712926
hsa_circRNA_103679	0.305937	-0.071258
hsa_circRNA_103767	0.387801	-0.0711421
hsa_circRNA_400074	0.354512	-0.0710153
hsa_circRNA_001430	0.225331	-0.0707682
hsa_circRNA_103248	0.277523	-0.0706029
hsa_circRNA_102822	0.253829	-0.0705811
hsa_circRNA_101126	0.601156	-0.0705559
hsa_circRNA_103010	0.57779	-0.0705497
hsa_circRNA_101485	0.447041	-0.0703962
hsa_circRNA_103972	0.546441	-0.070167
hsa_circRNA_100202	0.509022	-0.0700716
hsa_circRNA_104526	0.34812	-0.0700651
hsa_circRNA_002006	0.347312	-0.0699976
hsa_circRNA_101224	0.270538	-0.0698585
hsa_circRNA_101506	0.444491	-0.0698498
hsa_circRNA_000466	0.360192	-0.0697712
hsa_circRNA_100475	0.349071	-0.0696812
hsa_circRNA_100404	0.287253	-0.0696562
hsa_circRNA_100800	0.266681	-0.0694941
hsa_circRNA_102419	0.375387	-0.0693937
hsa_circRNA_000911	0.732505	-0.0693428
hsa_circRNA_100848	0.274461	-0.0693235
hsa_circRNA_101636	0.306314	-0.0691386
hsa_circRNA_101667	0.279789	-0.0691283
hsa_circRNA_100765	0.454466	-0.0690019
hsa_circRNA_102847	0.657254	-0.0689749
hsa_circRNA_400101	0.291971	-0.0688342
hsa_circRNA_104234	0.636612	-0.0688313
hsa_circRNA_102823	0.644433	-0.0686397
hsa_circRNA_104426	0.418993	-0.0685477
hsa_circRNA_100923	0.372359	-0.068535
hsa_circRNA_100075	0.251294	-0.0684606
hsa_circRNA_104363	0.59523	-0.0681361
hsa_circRNA_100243	0.218195	-0.0681174
hsa_circRNA_103339	0.412619	-0.0681027
hsa_circRNA_105003	0.356545	-0.068045
hsa_circRNA_100927	0.305905	-0.0676012
hsa_circRNA_100209	0.575064	-0.0675016
hsa_circRNA_400072	0.433218	-0.0674716
hsa_circRNA_103694	0.396395	-0.0674686
hsa_circRNA_102941	0.379037	-0.0674163
hsa_circRNA_104673	0.324548	-0.0674088
hsa_circRNA_102900	0.308974	-0.0673679
hsa_circRNA_103332	0.214754	-0.0672409
hsa_circRNA_100381	0.511493	-0.067058
hsa_circRNA_103531	0.727193	-0.0670008
hsa_circRNA_002153	0.783868	-0.0669465
hsa_circRNA_104768	0.336979	-0.0668833
hsa_circRNA_002086	0.486501	-0.0667813
hsa_circRNA_103366	0.508098	-0.0667162
hsa_circRNA_100134	0.392754	-0.0666104
hsa_circRNA_100165	0.280491	-0.06658
hsa_circRNA_103393	0.300932	-0.0665294
hsa_circRNA_101842	0.750355	-0.0664898
hsa_circRNA_103696	0.538112	-0.0664189
hsa_circRNA_104299	0.423827	-0.0663183
hsa_circRNA_102843	0.413192	-0.0662356
hsa_circRNA_102582	0.630924	-0.0660735
hsa_circRNA_101706	0.268804	-0.0660257
hsa_circRNA_103629	0.332612	-0.0660234
hsa_circRNA_102733	0.45448	-0.0660176
hsa_circRNA_101688	0.595744	-0.0659499
hsa_circRNA_103772	0.37228	-0.0658031
hsa_circRNA_100067	0.520807	-0.0657729
hsa_circRNA_102706	0.375434	-0.06575
hsa_circRNA_102913	0.399809	-0.0655993
hsa_circRNA_102076	0.620417	-0.0655748
hsa_circRNA_100789	0.586886	-0.0655405
hsa_circRNA_104357	0.544808	-0.0654956
hsa_circRNA_103999	0.763837	-0.0654311
hsa_circRNA_103676	0.469452	-0.0653713
hsa_circRNA_103862	0.301652	-0.0653526
hsa_circRNA_102678	0.813056	-0.0652744
hsa_circRNA_103738	0.401436	-0.0651499
hsa_circRNA_100225	0.421251	-0.0648392
hsa_circRNA_100361	0.575942	-0.0647015
hsa_circRNA_100173	0.538414	-0.0645492
hsa_circRNA_103424	0.497191	-0.0645473
hsa_circRNA_104731	0.548537	-0.0644672
hsa_circRNA_101861	0.402117	-0.0643441
hsa_circRNA_101583	0.319099	-0.0642684
hsa_circRNA_102119	0.285997	-0.0641481
hsa_circRNA_100180	0.414573	-0.0639462
hsa_circRNA_102978	0.59944	-0.0639172
hsa_circRNA_104335	0.312391	-0.0634013
hsa_circRNA_104686	0.503364	-0.0632724
hsa_circRNA_102520	0.455993	-0.063094
hsa_circRNA_102237	0.287657	-0.0630806
hsa_circRNA_103596	0.258771	-0.0629135
hsa_circRNA_102265	0.615633	-0.0628698
hsa_circRNA_103808	0.785328	-0.062753
hsa_circRNA_104162	0.325309	-0.0625249
hsa_circRNA_104939	0.635597	-0.0624683
hsa_circRNA_102790	0.632803	-0.0624484
hsa_circRNA_001408	0.291371	-0.0624238
hsa_circRNA_102621	0.356403	-0.0622681
hsa_circRNA_103753	0.303819	-0.0621778
hsa_circRNA_104878	0.783241	-0.0621501
hsa_circRNA_001594	0.932334	-0.0621493
hsa_circRNA_100088	0.485657	-0.0619301
hsa_circRNA_102877	0.382061	-0.061811
hsa_circRNA_104941	0.424625	-0.0617067
hsa_circRNA_101378	0.775647	-0.0616444
hsa_circRNA_102703	0.432531	-0.061527
hsa_circRNA_101405	0.40098	-0.0615227
hsa_circRNA_100324	0.653968	-0.0614294
hsa_circRNA_101313	0.880551	-0.0612811
hsa_circRNA_103134	0.37824	-0.0612695
hsa_circRNA_101905	0.683446	-0.0611932
hsa_circRNA_102037	0.364214	-0.0611875
hsa_circRNA_100758	0.398222	-0.0611704
hsa_circRNA_102509	0.409459	-0.0611572
hsa_circRNA_102164	0.48793	-0.0611191
hsa_circRNA_102015	0.306069	-0.0611163
hsa_circRNA_104545	0.435616	-0.0611154
hsa_circRNA_400059	0.858018	-0.061053
hsa_circRNA_101864	0.502409	-0.0608204
hsa_circRNA_104366	0.575864	-0.0607423
hsa_circRNA_102053	0.679444	-0.0606504
hsa_circRNA_100722	0.607907	-0.0605202
hsa_circRNA_100794	0.318557	-0.0603906
hsa_circRNA_100452	0.415618	-0.0602177
hsa_circRNA_104533	0.354874	-0.0601498
hsa_circRNA_100301	0.265895	-0.0601144
hsa_circRNA_101253	0.357329	-0.0600887
hsa_circRNA_100382	0.448332	-0.0600756
hsa_circRNA_100561	0.485252	-0.0600654
hsa_circRNA_104823	0.810977	-0.0599991
hsa_circRNA_101713	0.574258	-0.0599482
hsa_circRNA_101091	0.505622	-0.0597698
hsa_circRNA_100290	0.480854	-0.0597271
hsa_circRNA_102101	0.387468	-0.0597267
hsa_circRNA_104504	0.732759	-0.0596805
hsa_circRNA_104598	0.324432	-0.0595832
hsa_circRNA_102217	0.319894	-0.0592644
hsa_circRNA_104957	0.38459	-0.0592548
hsa_circRNA_100070	0.403097	-0.0592472
hsa_circRNA_400076	0.437607	-0.0589502
hsa_circRNA_104394	0.673315	-0.0589478
hsa_circRNA_100955	0.487626	-0.0587438
hsa_circRNA_103223	0.514873	-0.0585873
hsa_circRNA_102930	0.395885	-0.0585562
hsa_circRNA_100767	0.407689	-0.0582754
hsa_circRNA_102702	0.650083	-0.0582289
hsa_circRNA_100931	0.348881	-0.0581877
hsa_circRNA_101363	0.284749	-0.058159
hsa_circRNA_100248	0.468345	-0.0579664
hsa_circRNA_104839	0.42442	-0.0578809
hsa_circRNA_100391	0.857759	-0.0577053
hsa_circRNA_101021	0.744965	-0.0576988
hsa_circRNA_100230	0.605297	-0.0576599
hsa_circRNA_101257	0.630793	-0.0575647
hsa_circRNA_102529	0.838644	-0.0574967
hsa_circRNA_104766	0.828778	-0.0572249
hsa_circRNA_101512	0.365666	-0.0571832
hsa_circRNA_102041	0.339066	-0.0569309
hsa_circRNA_001054	0.479448	-0.0568819
hsa_circRNA_101711	0.345638	-0.0566331
hsa_circRNA_101756	0.33089	-0.0565628
hsa_circRNA_104976	0.484376	-0.0565173
hsa_circRNA_101328	0.585776	-0.0563175
hsa_circRNA_100724	0.422458	-0.0562274
hsa_circRNA_103363	0.734834	-0.056153
hsa_circRNA_103058	0.338659	-0.0561465
hsa_circRNA_105017	0.664911	-0.056113
hsa_circRNA_102033	0.641088	-0.0559518
hsa_circRNA_100004	0.64877	-0.0558914
hsa_circRNA_100906	0.364852	-0.0558256
hsa_circRNA_100350	0.544021	-0.0557481
hsa_circRNA_103381	0.570693	-0.0557471
hsa_circRNA_104204	0.564887	-0.0556158
hsa_circRNA_104481	0.434516	-0.0555614
hsa_circRNA_100591	0.65439	-0.0554848
hsa_circRNA_100299	0.694659	-0.0554674
hsa_circRNA_102142	0.420011	-0.0554466
hsa_circRNA_104174	0.628827	-0.0554332
hsa_circRNA_102047	0.416427	-0.0552949
hsa_circRNA_103078	0.64254	-0.0551609
hsa_circRNA_104561	0.516107	-0.0551293
hsa_circRNA_101250	0.318208	-0.0548713
hsa_circRNA_103783	0.605259	-0.0547958
hsa_circRNA_100791	0.590479	-0.0547379
hsa_circRNA_104907	0.359031	-0.0546409
hsa_circRNA_001405	0.479754	-0.0546317
hsa_circRNA_103812	0.498116	-0.0545912
hsa_circRNA_102141	0.477893	-0.054384
hsa_circRNA_103945	0.454422	-0.0543177
hsa_circRNA_104113	0.509909	-0.0541459
hsa_circRNA_104133	0.373167	-0.0541082
hsa_circRNA_103468	0.363131	-0.0540383
hsa_circRNA_100239	0.644334	-0.053992
hsa_circRNA_104233	0.714436	-0.0539606
hsa_circRNA_101895	0.80304	-0.0539183
hsa_circRNA_104041	0.407083	-0.0538661
hsa_circRNA_400067	0.355503	-0.0538443
hsa_circRNA_101338	0.47389	-0.0536581
hsa_circRNA_100964	0.460138	-0.0535981
hsa_circRNA_101947	0.703542	-0.0535039
hsa_circRNA_101523	0.589899	-0.053477
hsa_circRNA_101870	0.612592	-0.053462
hsa_circRNA_000696	0.392907	-0.0534306
hsa_circRNA_101664	0.399202	-0.0532527
hsa_circRNA_400095	0.45556	-0.0532508
hsa_circRNA_101408	0.761799	-0.0531568
hsa_circRNA_100442	0.553838	-0.0530928
hsa_circRNA_103622	0.40339	-0.0530525
hsa_circRNA_100215	0.434839	-0.053006
hsa_circRNA_103525	0.594525	-0.0527963
hsa_circRNA_102457	0.405929	-0.0527176
hsa_circRNA_104635	0.425207	-0.0526139
hsa_circRNA_101057	0.87078	-0.0525627
hsa_circRNA_104164	0.487361	-0.0525075
hsa_circRNA_101853	0.639352	-0.0523625
hsa_circRNA_103481	0.416415	-0.0523414
hsa_circRNA_103607	0.626254	-0.0523324
hsa_circRNA_101459	0.418094	-0.0521949
hsa_circRNA_103550	0.55046	-0.052115
hsa_circRNA_104108	0.438914	-0.0519517
hsa_circRNA_101183	0.466465	-0.0519494
hsa_circRNA_103116	0.370271	-0.051904
hsa_circRNA_103649	0.623986	-0.0518924
hsa_circRNA_104349	0.437521	-0.0518577
hsa_circRNA_104577	0.656749	-0.0518562
hsa_circRNA_104099	0.404909	-0.0518528
hsa_circRNA_001030	0.543028	-0.0516925
hsa_circRNA_104977	0.404166	-0.0516392
hsa_circRNA_102851	0.753262	-0.051538
hsa_circRNA_103005	0.487661	-0.051455
hsa_circRNA_101716	0.529566	-0.0513515
hsa_circRNA_102639	0.666067	-0.0513496
hsa_circRNA_103429	0.512019	-0.0512521
hsa_circRNA_103912	0.367833	-0.0512292
hsa_circRNA_101669	0.434137	-0.0511902
hsa_circRNA_102382	0.777956	-0.0510115
hsa_circRNA_101638	0.699363	-0.0510086
hsa_circRNA_104085	0.394833	-0.0509292
hsa_circRNA_102796	0.5546	-0.0509282
hsa_circRNA_104514	0.562031	-0.0507811
hsa_circRNA_104208	0.577264	-0.0507103
hsa_circRNA_101321	0.769461	-0.0506453
hsa_circRNA_104937	0.414805	-0.0506441
hsa_circRNA_102319	0.859933	-0.0505323
hsa_circRNA_100988	0.874561	-0.0505133
hsa_circRNA_103118	0.400316	-0.0504893
hsa_circRNA_400073	0.498848	-0.0504504
hsa_circRNA_101934	0.585503	-0.0504106
hsa_circRNA_102731	0.438201	-0.0502324
hsa_circRNA_100156	0.626491	-0.0499599
hsa_circRNA_100385	0.664854	-0.0499543
hsa_circRNA_103241	0.350826	-0.0499337
hsa_circRNA_001131	0.770673	-0.0498695
hsa_circRNA_104524	0.49372	-0.0498226
hsa_circRNA_102426	0.454295	-0.049719
hsa_circRNA_102634	0.686668	-0.0497133
hsa_circRNA_100997	0.426113	-0.0496102
hsa_circRNA_103942	0.778577	-0.0495025
hsa_circRNA_100827	0.394595	-0.0494611
hsa_circRNA_002048	0.747581	-0.049424
hsa_circRNA_100399	0.739448	-0.0493716
hsa_circRNA_100873	0.567341	-0.0492908
hsa_circRNA_103276	0.42023	-0.0492169
hsa_circRNA_102992	0.588059	-0.0490509
hsa_circRNA_102065	0.5794	-0.0490441
hsa_circRNA_102123	0.538287	-0.0488793
hsa_circRNA_102316	0.51545	-0.0488189
hsa_circRNA_400002	0.562368	-0.0486869
hsa_circRNA_104315	0.450355	-0.048671
hsa_circRNA_101588	0.378605	-0.0485197
hsa_circRNA_102724	0.475551	-0.0483955
hsa_circRNA_101309	0.816527	-0.048251
hsa_circRNA_100944	0.8231	-0.0482185
hsa_circRNA_101298	0.585816	-0.0481768
hsa_circRNA_104850	0.782567	-0.047797
hsa_circRNA_101464	0.502751	-0.0477514
hsa_circRNA_100024	0.690774	-0.0476891
hsa_circRNA_104316	0.4355	-0.0476545
hsa_circRNA_101470	0.829577	-0.0475727
hsa_circRNA_001046	0.647632	-0.0475346
hsa_circRNA_103620	0.70584	-0.0474063
hsa_circRNA_101785	0.682187	-0.0472125
hsa_circRNA_400075	0.558128	-0.0472102
hsa_circRNA_100379	0.561487	-0.0471488
hsa_circRNA_101938	0.542085	-0.0471306
hsa_circRNA_000010	0.647979	-0.0470908
hsa_circRNA_001552	0.692716	-0.0469956
hsa_circRNA_100829	0.66659	-0.0469778
hsa_circRNA_103570	0.908988	-0.0468388
hsa_circRNA_101444	0.629598	-0.0468103
hsa_circRNA_104218	0.651647	-0.0468077
hsa_circRNA_100065	0.764983	-0.0467737
hsa_circRNA_101611	0.526067	-0.0467057
hsa_circRNA_101996	0.432803	-0.0466913
hsa_circRNA_104609	0.491322	-0.0465652
hsa_circRNA_103687	0.604223	-0.0464744
hsa_circRNA_002039	0.7036	-0.0464227
hsa_circRNA_103985	0.704532	-0.0463408
hsa_circRNA_100980	0.473208	-0.0463074
hsa_circRNA_100712	0.502534	-0.046293
hsa_circRNA_103388	0.629452	-0.0462604
hsa_circRNA_102038	0.809678	-0.0462505
hsa_circRNA_102893	0.746302	-0.0461851
hsa_circRNA_102752	0.720506	-0.0461014
hsa_circRNA_100807	0.733847	-0.045929
hsa_circRNA_100965	0.485835	-0.0457991
hsa_circRNA_102321	0.423098	-0.0457775
hsa_circRNA_103270	0.51542	-0.0457016
hsa_circRNA_101151	0.629535	-0.0456549
hsa_circRNA_102625	0.590056	-0.0456128
hsa_circRNA_101771	0.602529	-0.0455323
hsa_circRNA_103362	0.632467	-0.0455249
hsa_circRNA_102260	0.722834	-0.0453433
hsa_circRNA_105040	0.756241	-0.0453421
hsa_circRNA_001380	0.680436	-0.0450087
hsa_circRNA_100412	0.564898	-0.044972
hsa_circRNA_100238	0.607367	-0.0449371
hsa_circRNA_100440	0.675451	-0.044768
hsa_circRNA_102598	0.469595	-0.0446982
hsa_circRNA_104759	0.858699	-0.0444013
hsa_circRNA_101273	0.507456	-0.0441886
hsa_circRNA_101467	0.566053	-0.0438588
hsa_circRNA_104045	0.647577	-0.0437369
hsa_circRNA_102470	0.439485	-0.043713
hsa_circRNA_100291	0.591915	-0.0436964
hsa_circRNA_104588	0.491074	-0.0436663
hsa_circRNA_000855	0.445781	-0.0436441
hsa_circRNA_101728	0.753361	-0.0435753
hsa_circRNA_101568	0.599922	-0.0434675
hsa_circRNA_101005	0.605712	-0.0434461
hsa_circRNA_103788	0.576919	-0.0434438
hsa_circRNA_104716	0.895621	-0.0434267
hsa_circRNA_101869	0.596262	-0.0433308
hsa_circRNA_100138	0.718679	-0.0433291
hsa_circRNA_100867	0.468766	-0.0432654
hsa_circRNA_102207	0.755261	-0.0431391
hsa_circRNA_103962	0.529093	-0.0430784
hsa_circRNA_104149	0.503383	-0.0429917
hsa_circRNA_001800	0.503068	-0.0429351
hsa_circRNA_100788	0.568052	-0.0425593
hsa_circRNA_100507	0.749224	-0.042558
hsa_circRNA_100697	0.647409	-0.0425474
hsa_circRNA_104772	0.597763	-0.0425276
hsa_circRNA_101878	0.708978	-0.0425181
hsa_circRNA_104157	0.605676	-0.0424875
hsa_circRNA_103787	0.423776	-0.0424028
hsa_circRNA_104284	0.527566	-0.0423674
hsa_circRNA_104611	0.568475	-0.0422395
hsa_circRNA_103378	0.436978	-0.0422294
hsa_circRNA_100008	0.569496	-0.0422174
hsa_circRNA_001096	0.925968	-0.04212
hsa_circRNA_102602	0.47104	-0.0419366
hsa_circRNA_100626	0.676537	-0.041919
hsa_circRNA_101332	0.877292	-0.0418545
hsa_circRNA_103376	0.506358	-0.0417894
hsa_circRNA_103056	0.443482	-0.041576
hsa_circRNA_104560	0.523219	-0.0415317
hsa_circRNA_102422	0.684423	-0.0414978
hsa_circRNA_100880	0.488892	-0.0411087
hsa_circRNA_104544	0.708909	-0.04103
hsa_circRNA_104428	0.474215	-0.0409684
hsa_circRNA_104161	0.736754	-0.0409253
hsa_circRNA_103364	0.536693	-0.0409
hsa_circRNA_100832	0.807123	-0.0406869
hsa_circRNA_102699	0.772315	-0.0405902
hsa_circRNA_104289	0.674381	-0.0404589
hsa_circRNA_103795	0.584388	-0.0404496
hsa_circRNA_104956	0.676765	-0.0403989
hsa_circRNA_104123	0.720398	-0.0403899
hsa_circRNA_104046	0.482568	-0.0403852
hsa_circRNA_102344	0.626767	-0.040376
hsa_circRNA_103590	0.51582	-0.0403657
hsa_circRNA_104402	0.762609	-0.0403004
hsa_circRNA_001946	0.601162	-0.0402761
hsa_circRNA_100274	0.679334	-0.0402083
hsa_circRNA_104165	0.653322	-0.0401731
hsa_circRNA_100217	0.679432	-0.0401037
hsa_circRNA_103222	0.63924	-0.0399951
hsa_circRNA_104110	0.736101	-0.0395836
hsa_circRNA_102952	0.89362	-0.0395554
hsa_circRNA_103299	0.524562	-0.0394276
hsa_circRNA_100892	0.790811	-0.0393253
hsa_circRNA_100403	0.480506	-0.0392551
hsa_circRNA_100639	0.523571	-0.0392067
hsa_circRNA_103136	0.513168	-0.0390587
hsa_circRNA_102825	0.618077	-0.0390416
hsa_circRNA_100925	0.549694	-0.0389036
hsa_circRNA_104586	0.870719	-0.0387553
hsa_circRNA_103049	0.598433	-0.0386983
hsa_circRNA_000617	0.587035	-0.0386041
hsa_circRNA_104920	0.512094	-0.038545
hsa_circRNA_100957	0.750909	-0.0384527
hsa_circRNA_102527	0.755352	-0.0384407
hsa_circRNA_000923	0.526982	-0.0384308
hsa_circRNA_104138	0.461495	-0.0382684
hsa_circRNA_104062	0.828319	-0.0381836
hsa_circRNA_100527	0.634627	-0.0381688
hsa_circRNA_104211	0.538095	-0.0381524
hsa_circRNA_104777	0.6502	-0.0381318
hsa_circRNA_101747	0.611491	-0.0380669
hsa_circRNA_103255	0.49091	-0.0380551
hsa_circRNA_101489	0.581383	-0.0380413
hsa_circRNA_104882	0.595189	-0.038026
hsa_circRNA_102691	0.507497	-0.0380204
hsa_circRNA_103505	0.781832	-0.0380155
hsa_circRNA_104146	0.69306	-0.0378696
hsa_circRNA_105032	0.548536	-0.037789
hsa_circRNA_102250	0.600891	-0.0376463
hsa_circRNA_100792	0.524286	-0.0376249
hsa_circRNA_104938	0.623589	-0.0375148
hsa_circRNA_101995	0.708779	-0.0374115
hsa_circRNA_104550	0.64455	-0.0371566
hsa_circRNA_104231	0.642273	-0.0371453
hsa_circRNA_100005	0.629194	-0.0371131
hsa_circRNA_100811	0.564151	-0.0369862
hsa_circRNA_103524	0.737937	-0.0368373
hsa_circRNA_100756	0.879806	-0.0368192
hsa_circRNA_103666	0.71904	-0.0367876
hsa_circRNA_103462	0.602583	-0.036708
hsa_circRNA_103587	0.718209	-0.0366305
hsa_circRNA_101848	0.616987	-0.0366287
hsa_circRNA_101286	0.521432	-0.036616
hsa_circRNA_103940	0.570186	-0.036473
hsa_circRNA_100850	0.880841	-0.0364178
hsa_circRNA_104439	0.857094	-0.0364114
hsa_circRNA_101962	0.537866	-0.0364053
hsa_circRNA_103211	0.651635	-0.0363908
hsa_circRNA_100416	0.533717	-0.0362552
hsa_circRNA_104642	0.906317	-0.0362028
hsa_circRNA_102606	0.649567	-0.0361135
hsa_circRNA_104994	0.569772	-0.0360167
hsa_circRNA_100429	0.525738	-0.035929
hsa_circRNA_103609	0.599474	-0.0359069
hsa_circRNA_103612	0.747937	-0.0357699
hsa_circRNA_102762	0.919716	-0.0357486
hsa_circRNA_101388	0.743267	-0.0357281
hsa_circRNA_100528	0.715548	-0.0355358
hsa_circRNA_101578	0.731143	-0.0354075
hsa_circRNA_101276	0.685792	-0.0353663
hsa_circRNA_100127	0.694109	-0.035304
hsa_circRNA_101070	0.587283	-0.0351642
hsa_circRNA_101323	0.747716	-0.034959
hsa_circRNA_102182	0.567299	-0.0349286
hsa_circRNA_100543	0.505004	-0.0348822
hsa_circRNA_100936	0.531041	-0.0347393
hsa_circRNA_102420	0.66616	-0.034719
hsa_circRNA_100123	0.499637	-0.0345866
hsa_circRNA_102118	0.773012	-0.0344724
hsa_circRNA_102288	0.727986	-0.0344358
hsa_circRNA_100378	0.538431	-0.0342125
hsa_circRNA_104456	0.665748	-0.034196
hsa_circRNA_103900	0.59474	-0.0341594
hsa_circRNA_000993	0.590336	-0.0341581
hsa_circRNA_102045	0.751183	-0.034155
hsa_circRNA_103031	0.651508	-0.0339452
hsa_circRNA_102046	0.653184	-0.0339431
hsa_circRNA_104248	0.820013	-0.0339373
hsa_circRNA_100560	0.596236	-0.033598
hsa_circRNA_103603	0.658761	-0.0335559
hsa_circRNA_100470	0.626211	-0.0335272
hsa_circRNA_103466	0.720907	-0.033504
hsa_circRNA_100678	0.630314	-0.0332801
hsa_circRNA_102808	0.65488	-0.0332631
hsa_circRNA_102002	0.861088	-0.033175
hsa_circRNA_103600	0.685881	-0.0331267
hsa_circRNA_101715	0.86573	-0.0330347
hsa_circRNA_101692	0.603758	-0.032929
hsa_circRNA_102010	0.796593	-0.0328934
hsa_circRNA_104593	0.815128	-0.032827
hsa_circRNA_101779	0.810689	-0.0327466
hsa_circRNA_103140	0.853739	-0.0327147
hsa_circRNA_100213	0.899446	-0.0326848
hsa_circRNA_102345	0.656116	-0.0324891
hsa_circRNA_100837	0.550803	-0.0324026
hsa_circRNA_100677	0.547274	-0.03222
hsa_circRNA_100790	0.719597	-0.0322179
hsa_circRNA_104427	0.724168	-0.0320908
hsa_circRNA_103625	0.703859	-0.0320854
hsa_circRNA_101458	0.596957	-0.0320376
hsa_circRNA_102317	0.60614	-0.0320228
hsa_circRNA_101139	0.675335	-0.0320141
hsa_circRNA_103331	0.64009	-0.0319882
hsa_circRNA_100879	0.577372	-0.0318486
hsa_circRNA_103943	0.65149	-0.0318151
hsa_circRNA_103865	0.533152	-0.0317888
hsa_circRNA_100351	0.873986	-0.031728
hsa_circRNA_101277	0.610574	-0.0316535
hsa_circRNA_102191	0.613504	-0.0315547
hsa_circRNA_101630	0.596942	-0.0314591
hsa_circRNA_103445	0.844886	-0.0314293
hsa_circRNA_001401	0.645582	-0.0314125
hsa_circRNA_101172	0.611311	-0.0314003
hsa_circRNA_102080	0.628428	-0.031351
hsa_circRNA_104703	0.67877	-0.0312586
hsa_circRNA_103115	0.565069	-0.0311805
hsa_circRNA_104210	0.751837	-0.0311023
hsa_circRNA_104597	0.686692	-0.0311002
hsa_circRNA_104246	0.6468	-0.0310844
hsa_circRNA_101020	0.874679	-0.0310678
hsa_circRNA_103520	0.751695	-0.031019
hsa_circRNA_103624	0.573502	-0.0309975
hsa_circRNA_104530	0.592085	-0.0308419
hsa_circRNA_101410	0.670565	-0.0306704
hsa_circRNA_102589	0.643185	-0.0306133
hsa_circRNA_000679	0.918704	-0.0304937
hsa_circRNA_101941	0.667394	-0.0304346
hsa_circRNA_102622	0.569998	-0.0304178
hsa_circRNA_103387	0.759166	-0.0304036
hsa_circRNA_102157	0.817519	-0.0303509
hsa_circRNA_102647	0.880608	-0.0302494
hsa_circRNA_101235	0.596145	-0.0301938
hsa_circRNA_103739	0.625768	-0.030116
hsa_circRNA_104608	0.727533	-0.0300912
hsa_circRNA_100320	0.718561	-0.0300448
hsa_circRNA_102162	0.774722	-0.0298882
hsa_circRNA_103367	0.874877	-0.0298583
hsa_circRNA_103422	0.597002	-0.0297091
hsa_circRNA_102253	0.770643	-0.0295707
hsa_circRNA_101093	0.727265	-0.0292956
hsa_circRNA_100407	0.83437	-0.02929
hsa_circRNA_100469	0.594496	-0.029272
hsa_circRNA_104263	0.72678	-0.0291793
hsa_circRNA_103683	0.592397	-0.0288178
hsa_circRNA_101518	0.684908	-0.028773
hsa_circRNA_103935	0.825517	-0.0287636
hsa_circRNA_101267	0.601784	-0.028655
hsa_circRNA_104888	0.665644	-0.0286331
hsa_circRNA_103717	0.649477	-0.0286178
hsa_circRNA_101696	0.695536	-0.0285894
hsa_circRNA_102233	0.62225	-0.0285069
hsa_circRNA_100046	0.647949	-0.0285004
hsa_circRNA_103302	0.617255	-0.0283639
hsa_circRNA_001241	0.58668	-0.0283556
hsa_circRNA_103448	0.576563	-0.0283259
hsa_circRNA_102530	0.674491	-0.0280215
hsa_circRNA_102523	0.813065	-0.027872
hsa_circRNA_101808	0.683331	-0.027848
hsa_circRNA_105016	0.658573	-0.0277982
hsa_circRNA_101498	0.742821	-0.0276471
hsa_circRNA_101595	0.760244	-0.0275678
hsa_circRNA_104925	0.73349	-0.0272479
hsa_circRNA_101963	0.730528	-0.0271263
hsa_circRNA_104622	0.694852	-0.0271093
hsa_circRNA_101368	0.724461	-0.0270414
hsa_circRNA_103803	0.878608	-0.0269546
hsa_circRNA_102062	0.657039	-0.026929
hsa_circRNA_105024	0.92613	-0.0268964
hsa_circRNA_100885	0.637454	-0.026866
hsa_circRNA_104874	0.824508	-0.0268307
hsa_circRNA_102272	0.602558	-0.0268217
hsa_circRNA_102204	0.890743	-0.0268049
hsa_circRNA_102132	0.60983	-0.0267966
hsa_circRNA_104644	0.716939	-0.0267205
hsa_circRNA_104346	0.914847	-0.02667
hsa_circRNA_100267	0.898201	-0.0265473
hsa_circRNA_104603	0.741077	-0.0264525
hsa_circRNA_103178	0.672339	-0.0262504
hsa_circRNA_101384	0.686181	-0.0262442
hsa_circRNA_102928	0.875934	-0.0262356
hsa_circRNA_103042	0.871474	-0.026232
hsa_circRNA_104969	0.641957	-0.0261057
hsa_circRNA_103790	0.772795	-0.0260913
hsa_circRNA_100824	0.616791	-0.0259719
hsa_circRNA_100284	0.774487	-0.0258972
hsa_circRNA_103456	0.798789	-0.0258599
hsa_circRNA_100720	0.694387	-0.0257849
hsa_circRNA_103145	0.617997	-0.0257823
hsa_circRNA_100625	0.810608	-0.0257812
hsa_circRNA_102035	0.677666	-0.0257611
hsa_circRNA_103081	0.802057	-0.0257138
hsa_circRNA_100734	0.643739	-0.0256907
hsa_circRNA_101154	0.615385	-0.025515
hsa_circRNA_104236	0.898283	-0.0253601
hsa_circRNA_001609	0.652731	-0.0253346
hsa_circRNA_101954	0.664642	-0.0252293
hsa_circRNA_100038	0.919247	-0.0251902
hsa_circRNA_101600	0.693721	-0.0251806
hsa_circRNA_100371	0.768673	-0.0251221
hsa_circRNA_001415	0.648826	-0.0250998
hsa_circRNA_104436	0.630406	-0.0250689
hsa_circRNA_102341	0.662058	-0.0249944
hsa_circRNA_102904	0.634412	-0.0249352
hsa_circRNA_102640	0.639535	-0.024768
hsa_circRNA_103160	0.754138	-0.0246895
hsa_circRNA_103009	0.765531	-0.0246611
hsa_circRNA_103919	0.855347	-0.0245822
hsa_circRNA_101238	0.778964	-0.0245445
hsa_circRNA_100635	0.762623	-0.0243542
hsa_circRNA_102390	0.85292	-0.0243452
hsa_circRNA_105045	0.650447	-0.0242149
hsa_circRNA_103630	0.695007	-0.0241849
hsa_circRNA_102232	0.680128	-0.0241639
hsa_circRNA_102748	0.790935	-0.0241108
hsa_circRNA_103341	0.646642	-0.0239285
hsa_circRNA_002042	0.881253	-0.023922
hsa_circRNA_100825	0.717207	-0.0239137
hsa_circRNA_103138	0.762711	-0.0237449
hsa_circRNA_101177	0.674701	-0.0237049
hsa_circRNA_101964	0.739566	-0.0235675
hsa_circRNA_100237	0.87739	-0.0235538
hsa_circRNA_101232	0.732982	-0.0234598
hsa_circRNA_104605	0.67737	-0.0234565
hsa_circRNA_101307	0.784959	-0.0234408
hsa_circRNA_100994	0.754461	-0.0234376
hsa_circRNA_000390	0.72274	-0.023404
hsa_circRNA_103578	0.707662	-0.02339
hsa_circRNA_100878	0.664782	-0.0233312
hsa_circRNA_100445	0.97627	-0.0232019
hsa_circRNA_103283	0.717403	-0.0231765
hsa_circRNA_100898	0.71625	-0.02314
hsa_circRNA_101988	0.731769	-0.0230955
hsa_circRNA_103055	0.830357	-0.0230612
hsa_circRNA_101157	0.713771	-0.0229708
hsa_circRNA_100135	0.777035	-0.0229156
hsa_circRNA_103499	0.924932	-0.0229024
hsa_circRNA_102907	0.784583	-0.0227986
hsa_circRNA_102946	0.763654	-0.0227982
hsa_circRNA_104875	0.884017	-0.0227846
hsa_circRNA_104256	0.872075	-0.0227551
hsa_circRNA_102971	0.835867	-0.0227346
hsa_circRNA_102413	0.895322	-0.0227188
hsa_circRNA_001695	0.741474	-0.022706
hsa_circRNA_102502	0.678656	-0.0225769
hsa_circRNA_103268	0.653736	-0.0225044
hsa_circRNA_102867	0.711807	-0.0224649
hsa_circRNA_103290	0.971857	-0.0224627
hsa_circRNA_104121	0.74746	-0.0223588
hsa_circRNA_102243	0.860493	-0.0223419
hsa_circRNA_102042	0.723381	-0.0222949
hsa_circRNA_104767	0.695052	-0.0222303
hsa_circRNA_100922	0.733809	-0.0221987
hsa_circRNA_104353	0.743595	-0.0221434
hsa_circRNA_000750	0.740605	-0.0220907
hsa_circRNA_103794	0.759504	-0.0220771
hsa_circRNA_104585	0.72193	-0.0220199
hsa_circRNA_104102	0.710211	-0.0219389
hsa_circRNA_101404	0.753271	-0.0219112
hsa_circRNA_101677	0.660903	-0.0218857
hsa_circRNA_104283	0.895789	-0.0217973
hsa_circRNA_103143	0.846207	-0.0217265
hsa_circRNA_100251	0.721963	-0.0216402
hsa_circRNA_100751	0.959742	-0.0215772
hsa_circRNA_102627	0.731353	-0.0214797
hsa_circRNA_104932	0.813182	-0.0214471
hsa_circRNA_100389	0.901899	-0.0211761
hsa_circRNA_105043	0.770344	-0.0211709
hsa_circRNA_101205	0.80144	-0.0210546
hsa_circRNA_400042	0.749955	-0.0210492
hsa_circRNA_101975	0.941702	-0.021032
hsa_circRNA_102770	0.845639	-0.0209263
hsa_circRNA_103623	0.869012	-0.0207132
hsa_circRNA_101762	0.777606	-0.0205884
hsa_circRNA_100279	0.909878	-0.0205497
hsa_circRNA_101589	0.717623	-0.0204546
hsa_circRNA_101894	0.800651	-0.0204321
hsa_circRNA_102184	0.764087	-0.0203807
hsa_circRNA_102446	0.833315	-0.0201823
hsa_circRNA_104720	0.77108	-0.0200412
hsa_circRNA_000645	0.884802	-0.0199949
hsa_circRNA_104636	0.79648	-0.0199595
hsa_circRNA_103129	0.74837	-0.0197992
hsa_circRNA_101772	0.705067	-0.0197387
hsa_circRNA_100642	0.807443	-0.0196307
hsa_circRNA_100585	0.704319	-0.0195573
hsa_circRNA_102036	0.742857	-0.0195526
hsa_circRNA_103461	0.769479	-0.0193811
hsa_circRNA_103472	0.76628	-0.0193682
hsa_circRNA_100547	0.726775	-0.0193337
hsa_circRNA_104919	0.735642	-0.0193249
hsa_circRNA_104187	0.733928	-0.0192918
hsa_circRNA_103938	0.919142	-0.019206
hsa_circRNA_103507	0.809968	-0.0191354
hsa_circRNA_104801	0.91018	-0.0190718
hsa_circRNA_102628	0.902803	-0.0189145
hsa_circRNA_102214	0.773634	-0.0188767
hsa_circRNA_101367	0.945605	-0.0188286
hsa_circRNA_101922	0.865732	-0.0186818
hsa_circRNA_100629	0.780457	-0.0185875
hsa_circRNA_103645	0.803731	-0.0184324
hsa_circRNA_100725	0.83053	-0.0183568
hsa_circRNA_103936	0.84859	-0.0183286
hsa_circRNA_103054	0.767506	-0.0182323
hsa_circRNA_101806	0.79505	-0.0181718
hsa_circRNA_103902	0.923782	-0.0181525
hsa_circRNA_103584	0.794375	-0.0180374
hsa_circRNA_104014	0.80391	-0.0180271
hsa_circRNA_104381	0.85216	-0.018024
hsa_circRNA_100394	0.721251	-0.0179798
hsa_circRNA_102160	0.784842	-0.0178834
hsa_circRNA_104980	0.937855	-0.0176759
hsa_circRNA_102503	0.855424	-0.0176702
hsa_circRNA_102373	0.794005	-0.0176659
hsa_circRNA_103155	0.771952	-0.0176515
hsa_circRNA_104294	0.795209	-0.0175205
hsa_circRNA_100929	0.731104	-0.0173268
hsa_circRNA_000250	0.935955	-0.0172944
hsa_circRNA_101970	0.781033	-0.017238
hsa_circRNA_101626	0.767292	-0.0172177
hsa_circRNA_102661	0.911486	-0.0171892
hsa_circRNA_104071	0.805441	-0.0171043
hsa_circRNA_101240	0.81169	-0.017101
hsa_circRNA_100523	0.750654	-0.0170784
hsa_circRNA_100063	0.778969	-0.0170661
hsa_circRNA_100657	0.866188	-0.0169682
hsa_circRNA_102079	0.884377	-0.0166178
hsa_circRNA_102069	0.788044	-0.0165882
hsa_circRNA_101668	0.74272	-0.0165612
hsa_circRNA_000623	0.884024	-0.0163839
hsa_circRNA_103162	0.768411	-0.0163528
hsa_circRNA_101648	0.858685	-0.016336
hsa_circRNA_101789	0.848748	-0.0162726
hsa_circRNA_100545	0.817928	-0.0162485
hsa_circRNA_100443	0.79362	-0.0161637
hsa_circRNA_104020	0.760404	-0.0160651
hsa_circRNA_103780	0.781757	-0.0160329
hsa_circRNA_103527	0.848708	-0.0159975
hsa_circRNA_103634	0.791801	-0.0159932
hsa_circRNA_102059	0.804399	-0.0159597
hsa_circRNA_104463	0.797076	-0.0159435
hsa_circRNA_103838	0.771303	-0.015922
hsa_circRNA_104370	0.863702	-0.0158843
hsa_circRNA_102021	0.878057	-0.0158717
hsa_circRNA_101541	0.956215	-0.0157807
hsa_circRNA_102767	0.829624	-0.0157376
hsa_circRNA_101364	0.758564	-0.0157075
hsa_circRNA_400037	0.888001	-0.0156158
hsa_circRNA_104778	0.861525	-0.015496
hsa_circRNA_101678	0.808859	-0.0154947
hsa_circRNA_103671	0.861207	-0.0154822
hsa_circRNA_101761	0.802426	-0.0154565
hsa_circRNA_102396	0.898047	-0.0154222
hsa_circRNA_100201	0.830954	-0.015374
hsa_circRNA_100009	0.872733	-0.0153411
hsa_circRNA_100768	0.822797	-0.0152552
hsa_circRNA_102201	0.862066	-0.015092
hsa_circRNA_103314	0.772545	-0.0150835
hsa_circRNA_101481	0.912297	-0.0150066
hsa_circRNA_103410	0.97504	-0.014892
hsa_circRNA_102163	0.835192	-0.0148494
hsa_circRNA_101773	0.792867	-0.0147153
hsa_circRNA_102963	0.912792	-0.0146722
hsa_circRNA_101304	0.794936	-0.0146688
hsa_circRNA_101165	0.901458	-0.0146521
hsa_circRNA_104226	0.833532	-0.0146083
hsa_circRNA_100806	0.828874	-0.0145748
hsa_circRNA_104500	0.872261	-0.0144104
hsa_circRNA_102347	0.905134	-0.0144088
hsa_circRNA_103253	0.948162	-0.0142365
hsa_circRNA_100298	0.924052	-0.0142364
hsa_circRNA_104652	0.910894	-0.014213
hsa_circRNA_104425	0.789462	-0.0140849
hsa_circRNA_102325	0.82515	-0.0139551
hsa_circRNA_102672	0.911664	-0.0139411
hsa_circRNA_104178	0.862536	-0.0139111
hsa_circRNA_000997	0.832264	-0.0138871
hsa_circRNA_104718	0.977818	-0.0138567
hsa_circRNA_102776	0.81572	-0.0138554
hsa_circRNA_103663	0.813679	-0.0138003
hsa_circRNA_100912	0.916871	-0.0137579
hsa_circRNA_101812	0.803212	-0.0137307
hsa_circRNA_102098	0.920692	-0.0137157
hsa_circRNA_100565	0.808629	-0.0136569
hsa_circRNA_101704	0.871702	-0.0135266
hsa_circRNA_100750	0.941137	-0.0133511
hsa_circRNA_100262	0.85449	-0.0133151
hsa_circRNA_101640	0.891793	-0.0133035
hsa_circRNA_104437	0.826086	-0.0130543
hsa_circRNA_102175	0.87789	-0.0130163
hsa_circRNA_100924	0.811561	-0.0130152
hsa_circRNA_102920	0.84496	-0.0129785
hsa_circRNA_100204	0.827016	-0.0128899
hsa_circRNA_100668	0.808152	-0.0128803
hsa_circRNA_103266	0.880821	-0.0128664
hsa_circRNA_101000	0.797848	-0.0128469
hsa_circRNA_101407	0.856036	-0.0127996
hsa_circRNA_104802	0.88183	-0.0127599
hsa_circRNA_104653	0.918683	-0.0127316
hsa_circRNA_101911	0.837858	-0.0126409
hsa_circRNA_104558	0.868222	-0.0125055
hsa_circRNA_104853	0.812032	-0.0124616
hsa_circRNA_100727	0.920286	-0.0124299
hsa_circRNA_103953	0.807908	-0.0123889
hsa_circRNA_103144	0.814996	-0.0122725
hsa_circRNA_101249	0.832689	-0.0122449
hsa_circRNA_102227	0.836799	-0.0121608
hsa_circRNA_103674	0.850475	-0.0120614
hsa_circRNA_103941	0.904501	-0.0120057
hsa_circRNA_100615	0.948329	-0.0119875
hsa_circRNA_100900	0.841352	-0.0119349
hsa_circRNA_102505	0.844082	-0.0118053
hsa_circRNA_100521	0.82153	-0.0117026
hsa_circRNA_101847	0.937724	-0.0116964
hsa_circRNA_103534	0.855755	-0.0116375
hsa_circRNA_102186	0.846805	-0.0116229
hsa_circRNA_101610	0.912257	-0.0115978
hsa_circRNA_001772	0.86924	-0.0113846
hsa_circRNA_100707	0.831819	-0.0113814
hsa_circRNA_101285	0.86765	-0.0113558
hsa_circRNA_100684	0.875284	-0.0113002
hsa_circRNA_104467	0.967614	-0.0111963
hsa_circRNA_105015	0.847497	-0.0111759
hsa_circRNA_102441	0.913136	-0.0111506
hsa_circRNA_103313	0.884156	-0.0110386
hsa_circRNA_100661	0.877483	-0.0110129
hsa_circRNA_102286	0.857646	-0.0109133
hsa_circRNA_101140	0.863752	-0.0108887
hsa_circRNA_102086	0.854572	-0.0106118
hsa_circRNA_000945	0.88359	-0.0105551
hsa_circRNA_100316	0.859979	-0.010555
hsa_circRNA_100115	0.859386	-0.0103951
hsa_circRNA_102506	0.898413	-0.0103903
hsa_circRNA_103494	0.86504	-0.0103677
hsa_circRNA_102945	0.852516	-0.0102881
hsa_circRNA_100092	0.890852	-0.0102331
hsa_circRNA_104763	0.871062	-0.0102197
hsa_circRNA_100028	0.879898	-0.0102122
hsa_circRNA_101805	0.891289	-0.0100333
hsa_circRNA_101433	0.852774	-0.0100209
hsa_circRNA_100451	0.873428	-0.0100019
hsa_circRNA_101198	0.854056	-0.0099045
hsa_circRNA_103284	0.89347	-0.0097876
hsa_circRNA_102247	0.928276	-0.0097751
hsa_circRNA_101058	0.889302	-0.0097398
hsa_circRNA_100106	0.949741	-0.009587
hsa_circRNA_001299	0.855806	-0.0094596
hsa_circRNA_102642	0.880992	-0.0094207
hsa_circRNA_100647	0.854498	-0.009373
hsa_circRNA_104719	0.96054	-0.0093217
hsa_circRNA_104641	0.887164	-0.0092598
hsa_circRNA_103691	0.965901	-0.0092485
hsa_circRNA_001535	0.880569	-0.0091533
hsa_circRNA_104070	0.876892	-0.0091443
hsa_circRNA_102192	0.880179	-0.0090914
hsa_circRNA_104663	0.889864	-0.0090196
hsa_circRNA_103814	0.875752	-0.0088562
hsa_circRNA_101346	0.890812	-0.0088002
hsa_circRNA_103370	0.87951	-0.0087595
hsa_circRNA_102765	0.892525	-0.0087103
hsa_circRNA_102681	0.97256	-0.0086358
hsa_circRNA_001259	0.886483	-0.0084153
[truncated: 2,201 more rows]
