# Supplementary material for: The hsa_circRNA_102049 mediates the sorafenib sensitivity of hepatocellular carcinoma cells by regulating Reelin gene expression
Source: Bioengineered. 2022 Jan 16;13(2):2272–84. doi: 10.1080/21655979.2021.2024332 (PMC8973865; doi:10.1080/21655979.2021.2024332)
Supplement: Supplemental Material [file KBIE_A_2024332_SM6432.zip › supplementary/supplementary table 8.xlsx]

## Sheet: circRNAs-miRNAs
miRNAid	miRNAname	geneID	geneName	geneType	circRNA ID	chromosome	start	end	strand	clipExpNum	degraExpNum	RBP	merClass	miRseq	align	targetSeq
MIMAT0022706	hsa-miR-561-5p	NM_001488	TADA2A	circRNA	hsa_circRNA_102049	chr17	35797841	35797862	+	1	0	AGO1-4	7mer-m8	ccGUUUCAAAUUCUAGGAACUa	||:| ||| :|||||||	uuCAGAUUUUCCUGUCCUUGAu
MIMAT0004784	hsa-miR-455-3p	NM_001488	TADA2A	circRNA	hsa_circRNA_102049	chr17	35797855	35797876	+	1	0	AGO1-4	7mer-m8	cacauaUACGGGU--ACCUGACg	|| |||| |||||||	uccuugAU-CCCAGCUGGACUGc
MIMAT0002835	hsa-miR-526b-5p	NM_001488	TADA2A	circRNA	hsa_circRNA_102049	chr17	35797861	35797883	+	1	0	AGO1-4	8mer	ugucuUUCACGAAGGGAGUUCUc	|: || : |||||||	aucccAGCUGGACUGCUCAAGAa
MIMAT0004784	hsa-miR-455-3p	NM_001488	TADA2A	circRNA	hsa_circRNA_102049	chr17	35797894	35797916	+	1	0	AGO1-4	7mer-m8	cacAUAUACG--GGUACCUGACg	|| | || : ||||||||	uuuUAGAAGCUGUGAUGGACUGu
MIMAT0000278	hsa-miR-221-3p	NM_001488	TADA2A	circRNA	hsa_circRNA_102049	chr17	35800606	35800618	+	2	0	AGO1-4,AGO2	7mer-m8	cuuuggguCGUCUGUUACAUCGa	|||| :|||||||	#NAME?
MIMAT0000279	hsa-miR-222-3p	NM_001488	TADA2A	circRNA	hsa_circRNA_102049	chr17	35800606	35800618	+	2	0	AGO1-4,AGO2	7mer-m8	ugggucauCGGUCUACAUCGa	|| :||||||||	#NAME?
MIMAT0002173	hsa-miR-483-3p	NM_001488	TADA2A	circRNA	hsa_circRNA_102049	chr17	35800631	35800651	+	2	1	AGO1-4,AGO2	7mer-m8	uucugcccuccUCUCCUCACu	:||||||||	accaagaccaaGGAGGAGUGu
MIMAT0000753	hsa-miR-342-3p	NM_001488	TADA2A	circRNA	hsa_circRNA_102049	chr17	35800633	35800655	+	2	1	AGO1-4,AGO2	8mer	ugcccacgcuaaagaCACACUCu	|||||||	caagaccaaggaggaGUGUGAGa
MIMAT0002830	hsa-miR-520f-3p	NM_001488	TADA2A	circRNA	hsa_circRNA_102049	chr17	35800641	35800662	+	1	1	AGO1-4	8mer	uugggagauuuucCUUCGUGAa	||||||||	aggaggagugugaGAAGCACUa
MIMAT0000271	hsa-miR-214-3p	NM_001488	TADA2A	circRNA	hsa_circRNA_102049	chr17	35800687	35800709	+	3	0	AGO1,AGO1-4,AGO2	8mer	ugACGGACAGACA-CGGACGACa	||::|| | | |||||||	ucUGUUUGCAUCUACCCUGCUGa
MIMAT0010364	hsa-miR-761	NM_001488	TADA2A	circRNA	hsa_circRNA_102049	chr17	35800687	35800709	+	3	0	AGO1,AGO1-4,AGO2	8mer	acACAGUCAAAG-UGGGACGACg	|||: | || |||||||||	ucUGUUUGCAUCUACCCUGCUGa
MIMAT0017999	hsa-miR-3619-5p	NM_001488	TADA2A	circRNA	hsa_circRNA_102049	chr17	35800691	35800709	+	2	0	AGO1-4,AGO2	8mer	cgACGUGGUCGGACGGACGACu	||||:| | |||||||	uuUGCAUCUAC---CCUGCUGa

## Sheet: miRNAs-mRNA
miRNAid	miRNAname	geneID	geneName	geneType	chromosome	narrowStart	narrowEnd	broadStart	broadEnd	strand	clipExpNum	degraExpNum	RBP	PITA	RNA22	miRmap	microT	miRanda	PicTar	TargetScan	pancancerNum
MIMAT0000068	hsa-miR-15a-5p	ENSG00000189056	RELN	protein_coding	chr7	103112746	103112752	103112745	103112773	-	3	0	AGO1-4,AGO2	1	0	1	1	1	1	1	13
MIMAT0000069	hsa-miR-16-5p	ENSG00000189056	RELN	protein_coding	chr7	103112746	103112752	103112745	103112773	-	3	0	AGO1-4,AGO2	1	0	1	1	1	1	1	14
MIMAT0000070	hsa-miR-17-5p	ENSG00000189056	RELN	protein_coding	chr7	103113108	103113113	103113108	103113113	-	3	0	AGO1-4,AGO2	1	0	0	0	0	0	0	11
MIMAT0000075	hsa-miR-20a-5p	ENSG00000189056	RELN	protein_coding	chr7	103113108	103113113	103113108	103113113	-	3	0	AGO1-4,AGO2	1	0	0	0	0	0	0	9
MIMAT0000084	hsa-miR-27a-3p	ENSG00000189056	RELN	protein_coding	chr7	103113096	103113102	103113095	103113123	-	4	0	AGO1-4,AGO2	1	0	1	1	1	1	1	11
MIMAT0000084	hsa-miR-27a-3p	ENSG00000189056	RELN	protein_coding	chr7	103113161	103113166	103113160	103113188	-	1	0	AGO1-4	1	0	1	1	0	0	0	11
MIMAT0000084	hsa-miR-27a-3p	ENSG00000189056	RELN	protein_coding	chr7	103138563	103138591	103138563	103138591	-	2	0	AGO1,AGO1-4	0	0	0	1	0	0	0	11
MIMAT0000084	hsa-miR-27a-3p	ENSG00000189056	RELN	protein_coding	chr7	103162533	103162561	103162533	103162561	-	1	0	AGO1-4	0	0	0	1	0	0	0	11
MIMAT0000093	hsa-miR-93-5p	ENSG00000189056	RELN	protein_coding	chr7	103113108	103113113	103113108	103113113	-	3	0	AGO1-4,AGO2	1	0	0	0	0	0	0	7
MIMAT0000101	hsa-miR-103a-3p	ENSG00000189056	RELN	protein_coding	chr7	103112747	103112752	103112746	103112768	-	3	0	AGO1-4,AGO2	1	0	0	0	1	0	0	5
MIMAT0000103	hsa-miR-106a-5p	ENSG00000189056	RELN	protein_coding	chr7	103113108	103113113	103113108	103113113	-	3	0	AGO1-4,AGO2	1	0	0	0	0	0	0	5
MIMAT0000104	hsa-miR-107	ENSG00000189056	RELN	protein_coding	chr7	103112747	103112752	103112746	103112768	-	3	0	AGO1-4,AGO2	1	0	0	0	1	0	0	6
MIMAT0000227	hsa-miR-197-3p	ENSG00000189056	RELN	protein_coding	chr7	103113149	103113154	103113149	103113154	-	1	0	AGO1-4	1	0	0	0	0	0	0	8
MIMAT0000252	hsa-miR-7-5p	ENSG00000189056	RELN	protein_coding	chr7	103301903	103301931	103301903	103301931	-	1	0	AGO1-4	0	0	0	1	0	0	0	9
MIMAT0000255	hsa-miR-34a-5p	ENSG00000189056	RELN	protein_coding	chr7	103197469	103197497	103197469	103197497	-	1	0	AGO2	0	0	0	1	0	0	0	17
MIMAT0000266	hsa-miR-205-5p	ENSG00000189056	RELN	protein_coding	chr7	103113158	103113163	103113157	103113185	-	1	0	AGO1-4	1	0	0	1	1	1	0	7
MIMAT0000271	hsa-miR-214-3p	ENSG00000189056	RELN	protein_coding	chr7	103112745	103112750	103112744	103112765	-	3	0	AGO1-4,AGO2	1	0	0	0	1	0	0	1
MIMAT0000281	hsa-miR-224-5p	ENSG00000189056	RELN	protein_coding	chr7	103113078	103113084	103113077	103113105	-	4	0	AGO1-4,AGO2	1	0	1	1	1	0	1	12
MIMAT0000318	hsa-miR-200b-3p	ENSG00000189056	RELN	protein_coding	chr7	103112994	103113017	103112994	103113022	-	1	0	AGO2	0	0	0	1	1	0	0	11
MIMAT0000318	hsa-miR-200b-3p	ENSG00000189056	RELN	protein_coding	chr7	103143616	103143644	103143616	103143644	-	2	1	AGO1-4	0	0	0	1	0	0	0	11
MIMAT0000318	hsa-miR-200b-3p	ENSG00000189056	RELN	protein_coding	chr7	103180822	103180850	103180822	103180850	-	1	0	AGO1-4	0	0	0	1	0	0	0	11
MIMAT0000417	hsa-miR-15b-5p	ENSG00000189056	RELN	protein_coding	chr7	103112746	103112752	103112745	103112773	-	3	0	AGO1-4,AGO2	1	0	1	1	1	1	1	15
MIMAT0000419	hsa-miR-27b-3p	ENSG00000189056	RELN	protein_coding	chr7	103113096	103113102	103113095	103113123	-	4	0	AGO1-4,AGO2	1	0	1	1	1	1	1	3
MIMAT0000419	hsa-miR-27b-3p	ENSG00000189056	RELN	protein_coding	chr7	103113161	103113166	103113160	103113188	-	1	0	AGO1-4	1	0	1	1	0	0	0	3
MIMAT0000419	hsa-miR-27b-3p	ENSG00000189056	RELN	protein_coding	chr7	103138563	103138591	103138563	103138591	-	2	0	AGO1,AGO1-4	0	0	0	1	0	0	0	3
MIMAT0000419	hsa-miR-27b-3p	ENSG00000189056	RELN	protein_coding	chr7	103162533	103162561	103162533	103162561	-	1	0	AGO1-4	0	0	0	1	0	0	0	3
MIMAT0000424	hsa-miR-128-3p	ENSG00000189056	RELN	protein_coding	chr7	103113097	103113102	103113096	103113124	-	4	0	AGO1-4,AGO2	1	0	1	1	1	1	1	8
MIMAT0000424	hsa-miR-128-3p	ENSG00000189056	RELN	protein_coding	chr7	103138564	103138592	103138564	103138592	-	2	0	AGO1,AGO1-4	0	0	0	1	0	0	0	8
MIMAT0000424	hsa-miR-128-3p	ENSG00000189056	RELN	protein_coding	chr7	103162534	103162562	103162534	103162562	-	1	0	AGO1-4	0	0	0	1	0	0	0	8
MIMAT0000431	hsa-miR-140-5p	ENSG00000189056	RELN	protein_coding	chr7	103113110	103113115	103113110	103113115	-	3	0	AGO1-4,AGO2	1	0	0	0	0	0	0	6
MIMAT0000432	hsa-miR-141-3p	ENSG00000189056	RELN	protein_coding	chr7	103112504	103112523	103112504	103112523	-	1	0	AGO1-4	0	0	0	0	1	0	0	14
MIMAT0000433	hsa-miR-142-5p	ENSG00000189056	RELN	protein_coding	chr7	103112813	103112818	103112813	103112818	-	1	0	AGO2	1	0	0	0	0	0	0	7
MIMAT0000455	hsa-miR-185-5p	ENSG00000189056	RELN	protein_coding	chr7	103136214	103136242	103136214	103136242	-	1	0	AGO2	0	0	0	1	0	0	0	12
MIMAT0000455	hsa-miR-185-5p	ENSG00000189056	RELN	protein_coding	chr7	103162479	103162507	103162479	103162507	-	2	0	AGO1-4,AGO2	0	0	0	1	0	0	0	12
MIMAT0000455	hsa-miR-185-5p	ENSG00000189056	RELN	protein_coding	chr7	103205729	103205752	103205729	103205757	-	1	0	AGO1-4	0	1	0	1	0	0	0	12
MIMAT0000461	hsa-miR-195-5p	ENSG00000189056	RELN	protein_coding	chr7	103112746	103112752	103112745	103112773	-	3	0	AGO1-4,AGO2	1	0	1	1	1	1	1	3
MIMAT0000617	hsa-miR-200c-3p	ENSG00000189056	RELN	protein_coding	chr7	103112994	103113018	103112994	103113022	-	1	0	AGO2	0	0	0	1	1	0	0	12
MIMAT0000617	hsa-miR-200c-3p	ENSG00000189056	RELN	protein_coding	chr7	103143616	103143644	103143616	103143644	-	2	1	AGO1-4	0	0	0	1	0	0	0	12
MIMAT0000617	hsa-miR-200c-3p	ENSG00000189056	RELN	protein_coding	chr7	103180822	103180850	103180822	103180850	-	1	0	AGO1-4	0	0	0	1	0	0	0	12
MIMAT0000680	hsa-miR-106b-5p	ENSG00000189056	RELN	protein_coding	chr7	103113108	103113113	103113108	103113113	-	3	0	AGO1-4,AGO2	1	0	0	0	0	0	0	6
MIMAT0000682	hsa-miR-200a-3p	ENSG00000189056	RELN	protein_coding	chr7	103112504	103112525	103112504	103112525	-	1	0	AGO1-4	0	0	0	0	1	0	0	12
MIMAT0001341	hsa-miR-424-5p	ENSG00000189056	RELN	protein_coding	chr7	103112746	103112752	103112745	103112773	-	3	0	AGO1-4,AGO2	1	0	1	1	1	1	1	7
MIMAT0001413	hsa-miR-20b-5p	ENSG00000189056	RELN	protein_coding	chr7	103113108	103113113	103113108	103113113	-	3	0	AGO1-4,AGO2	1	0	0	0	0	0	0	2
MIMAT0001536	hsa-miR-429	ENSG00000189056	RELN	protein_coding	chr7	103112994	103113016	103112994	103113022	-	1	0	AGO2	0	0	0	1	1	0	0	12
MIMAT0001536	hsa-miR-429	ENSG00000189056	RELN	protein_coding	chr7	103143616	103143644	103143616	103143644	-	2	1	AGO1-4	0	0	0	1	0	0	0	12
MIMAT0001536	hsa-miR-429	ENSG00000189056	RELN	protein_coding	chr7	103180822	103180850	103180822	103180850	-	1	0	AGO1-4	0	0	0	1	0	0	0	12
MIMAT0001541	hsa-miR-449a	ENSG00000189056	RELN	protein_coding	chr7	103197469	103197497	103197469	103197497	-	1	0	AGO2	0	0	0	1	0	0	0	1
MIMAT0001625	hsa-miR-431-5p	ENSG00000189056	RELN	protein_coding	chr7	103113125	103113130	103113125	103113130	-	3	0	AGO1-4,AGO2	1	0	0	0	0	0	0	3
MIMAT0001635	hsa-miR-452-5p	ENSG00000189056	RELN	protein_coding	chr7	103112978	103113006	103112978	103113006	-	1	0	AGO2	0	0	0	1	0	0	0	7
MIMAT0002171	hsa-miR-410-3p	ENSG00000189056	RELN	protein_coding	chr7	103112726	103112731	103112726	103112731	-	3	0	AGO1-4,AGO2	1	0	0	0	0	0	0	2
MIMAT0002813	hsa-miR-493-5p	ENSG00000189056	RELN	protein_coding	chr7	103113114	103113142	103113114	103113142	-	3	0	AGO1-4,AGO2	0	0	0	1	0	0	0	0
MIMAT0002820	hsa-miR-497-5p	ENSG00000189056	RELN	protein_coding	chr7	103112746	103112752	103112745	103112773	-	3	0	AGO1-4,AGO2	1	0	1	1	1	0	1	3
MIMAT0002835	hsa-miR-526b-5p	ENSG00000189056	RELN	protein_coding	chr7	103113126	103113132	103113126	103113132	-	3	0	AGO1-4,AGO2	1	0	1	0	0	0	0	3
MIMAT0002853	hsa-miR-519d-3p	ENSG00000189056	RELN	protein_coding	chr7	103113108	103113113	103113108	103113113	-	3	0	AGO1-4,AGO2	1	0	0	0	0	0	0	5
MIMAT0002868	hsa-miR-522-3p	ENSG00000189056	RELN	protein_coding	chr7	103112534	103112539	103112534	103112539	-	1	0	AGO1-4	1	0	0	0	0	0	0	4
MIMAT0002874	hsa-miR-503-5p	ENSG00000189056	RELN	protein_coding	chr7	103112746	103112751	103112745	103112766	-	3	0	AGO1-4,AGO2	1	0	0	0	1	0	0	6
MIMAT0002877	hsa-miR-513a-5p	ENSG00000189056	RELN	protein_coding	chr7	103113096	103113101	103113095	103113123	-	4	0	AGO1-4,AGO2	1	0	1	1	0	0	0	4
MIMAT0002877	hsa-miR-513a-5p	ENSG00000189056	RELN	protein_coding	chr7	103113161	103113166	103113160	103113188	-	1	0	AGO1-4	1	0	1	1	0	0	0	4
MIMAT0002877	hsa-miR-513a-5p	ENSG00000189056	RELN	protein_coding	chr7	103162533	103162561	103162533	103162561	-	1	0	AGO1-4	0	0	0	1	0	0	0	4
MIMAT0003165	hsa-miR-545-3p	ENSG00000189056	RELN	protein_coding	chr7	103112748	103112754	103112744	103112775	-	3	0	AGO1-4,AGO2	1	0	1	2	0	0	0	3
MIMAT0003220	hsa-miR-556-5p	ENSG00000189056	RELN	protein_coding	chr7	103113068	103113073	103113068	103113073	-	2	0	AGO2	1	0	0	0	0	0	0	6
MIMAT0003245	hsa-miR-580-3p	ENSG00000189056	RELN	protein_coding	chr7	103113129	103113134	103113129	103113134	-	3	0	AGO1-4,AGO2	1	0	0	0	0	0	0	3
MIMAT0003247	hsa-miR-582-5p	ENSG00000189056	RELN	protein_coding	chr7	103112777	103112783	103112777	103112783	-	2	0	AGO1-4,AGO2	1	0	1	0	0	0	0	8
MIMAT0003311	hsa-miR-641	ENSG00000189056	RELN	protein_coding	chr7	103113055	103113061	103113054	103113082	-	3	0	AGO1-4,AGO2	1	0	1	1	0	0	0	2
MIMAT0003311	hsa-miR-641	ENSG00000189056	RELN	protein_coding	chr7	103293078	103293106	103293078	103293106	-	2	0	AGO1-4,AGO2	0	0	0	1	0	0	0	2
MIMAT0003328	hsa-miR-653-5p	ENSG00000189056	RELN	protein_coding	chr7	103175802	103175830	103175802	103175830	-	5	1	AGO1-4,AGO2	0	0	0	1	0	0	0	2
MIMAT0003328	hsa-miR-653-5p	ENSG00000189056	RELN	protein_coding	chr7	103276733	103276761	103276733	103276761	-	1	0	AGO1-4	0	0	0	1	0	0	0	2
MIMAT0003332	hsa-miR-656-3p	ENSG00000189056	RELN	protein_coding	chr7	103112755	103112762	103112754	103112782	-	3	0	AGO1-4,AGO2	1	0	0	1	0	0	0	0
MIMAT0003332	hsa-miR-656-3p	ENSG00000189056	RELN	protein_coding	chr7	103113014	103113021	103113014	103113021	-	1	0	AGO2	1	0	0	0	0	0	0	0
MIMAT0003339	hsa-miR-421	ENSG00000189056	RELN	protein_coding	chr7	103113047	103113052	103113047	103113052	-	2	0	AGO2	1	0	0	0	0	0	0	4
MIMAT0003881	hsa-miR-668-3p	ENSG00000189056	RELN	protein_coding	chr7	103113080	103113085	103113080	103113085	-	4	0	AGO1-4,AGO2	1	0	0	0	0	0	0	2
MIMAT0004614	hsa-miR-193a-5p	ENSG00000189056	RELN	protein_coding	chr7	103112560	103112566	103112560	103112566	-	1	0	AGO1-4	1	0	1	0	0	0	0	7
MIMAT0004679	hsa-miR-296-3p	ENSG00000189056	RELN	protein_coding	chr7	103179715	103179736	103179715	103179736	-	1	0	AGO1-4	0	1	0	0	0	0	0	2
MIMAT0004793	hsa-miR-556-3p	ENSG00000189056	RELN	protein_coding	chr7	103112756	103112761	103112755	103112783	-	3	0	AGO1-4,AGO2	1	0	0	1	0	0	0	9
MIMAT0004793	hsa-miR-556-3p	ENSG00000189056	RELN	protein_coding	chr7	103113015	103113020	103113014	103113042	-	1	0	AGO2	1	0	0	1	0	0	0	9
MIMAT0004805	hsa-miR-616-3p	ENSG00000189056	RELN	protein_coding	chr7	103113087	103113094	103113087	103113094	-	4	0	AGO1-4,AGO2	1	0	0	0	0	0	0	7
MIMAT0004807	hsa-miR-624-3p	ENSG00000189056	RELN	protein_coding	chr7	103112528	103112533	103112528	103112533	-	1	0	AGO1-4	1	0	0	0	0	0	0	2
MIMAT0004959	hsa-miR-216b-5p	ENSG00000189056	RELN	protein_coding	chr7	103155848	103155876	103155848	103155876	-	1	0	AGO1-4	0	0	0	1	0	0	0	3
MIMAT0005788	hsa-miR-513b-5p	ENSG00000189056	RELN	protein_coding	chr7	103113027	103113032	103113027	103113032	-	1	0	AGO2	1	0	0	0	0	0	0	3
MIMAT0005955	hsa-miR-1197	ENSG00000189056	RELN	protein_coding	chr7	103112817	103112822	103112817	103112822	-	1	0	AGO2	1	0	0	0	0	0	0	1
MIMAT0011778	hsa-miR-2278	ENSG00000189056	RELN	protein_coding	chr7	103206690	103206718	103206690	103206718	-	1	0	AGO1-4	0	0	0	1	0	0	0	1
MIMAT0014983	hsa-miR-3121-3p	ENSG00000189056	RELN	protein_coding	chr7	103138580	103138608	103138580	103138608	-	2	0	AGO1,AGO1-4	0	0	0	1	0	0	0	0
MIMAT0015016	hsa-miR-3145-3p	ENSG00000189056	RELN	protein_coding	chr7	103113012	103113018	103113012	103113040	-	1	0	AGO2	0	0	0	1	0	1	0	3
MIMAT0015016	hsa-miR-3145-3p	ENSG00000189056	RELN	protein_coding	chr7	103113165	103113193	103113165	103113193	-	1	0	AGO1-4	0	0	0	1	0	0	0	3
MIMAT0015056	hsa-miR-3179	ENSG00000189056	RELN	protein_coding	chr7	103113131	103113159	103113131	103113159	-	3	0	AGO1-4,AGO2	0	0	0	1	0	0	0	0
MIMAT0016858	hsa-miR-4306	ENSG00000189056	RELN	protein_coding	chr7	103136214	103136242	103136214	103136242	-	1	0	AGO2	0	0	0	1	0	0	0	0
MIMAT0016858	hsa-miR-4306	ENSG00000189056	RELN	protein_coding	chr7	103162479	103162507	103162479	103162507	-	2	0	AGO1-4,AGO2	0	0	0	1	0	0	0	0
MIMAT0016858	hsa-miR-4306	ENSG00000189056	RELN	protein_coding	chr7	103205729	103205757	103205729	103205757	-	1	0	AGO1-4	0	0	0	1	0	0	0	0
MIMAT0017990	hsa-miR-3613-5p	ENSG00000189056	RELN	protein_coding	chr7	103112791	103112796	103112790	103112818	-	1	0	AGO2	0	0	1	1	0	0	0	17
MIMAT0017997	hsa-miR-3617-5p	ENSG00000189056	RELN	protein_coding	chr7	103113055	103113061	103113054	103113082	-	3	0	AGO1-4,AGO2	0	0	1	1	0	0	0	2
MIMAT0017997	hsa-miR-3617-5p	ENSG00000189056	RELN	protein_coding	chr7	103293078	103293106	103293078	103293106	-	2	0	AGO1-4,AGO2	0	0	0	1	0	0	0	2
MIMAT0017999	hsa-miR-3619-5p	ENSG00000189056	RELN	protein_coding	chr7	103112745	103112750	103112744	103112772	-	3	0	AGO1-4,AGO2	0	0	1	1	0	0	0	5
MIMAT0017999	hsa-miR-3619-5p	ENSG00000189056	RELN	protein_coding	chr7	103143562	103143590	103143562	103143590	-	2	0	AGO1-4	0	0	0	1	0	0	0	5
MIMAT0017999	hsa-miR-3619-5p	ENSG00000189056	RELN	protein_coding	chr7	103338414	103338442	103338414	103338442	-	1	0	AGO1-4	0	0	0	1	0	0	0	5
MIMAT0018109	hsa-miR-3681-3p	ENSG00000189056	RELN	protein_coding	chr7	103113096	103113102	103113096	103113124	-	4	0	AGO1-4,AGO2	0	0	0	1	0	1	1	0
MIMAT0018109	hsa-miR-3681-3p	ENSG00000189056	RELN	protein_coding	chr7	103138564	103138592	103138564	103138592	-	2	0	AGO1,AGO1-4	0	0	0	1	0	0	0	0
MIMAT0018192	hsa-miR-3918	ENSG00000189056	RELN	protein_coding	chr7	103276743	103276771	103276743	103276771	-	1	0	AGO1-4	0	0	0	1	0	0	0	0
MIMAT0019704	hsa-miR-4644	ENSG00000189056	RELN	protein_coding	chr7	103136214	103136242	103136214	103136242	-	1	0	AGO2	0	0	0	1	0	0	0	0
MIMAT0019704	hsa-miR-4644	ENSG00000189056	RELN	protein_coding	chr7	103162479	103162507	103162479	103162507	-	2	0	AGO1-4,AGO2	0	0	0	1	0	0	0	0
MIMAT0019704	hsa-miR-4644	ENSG00000189056	RELN	protein_coding	chr7	103205729	103205752	103205729	103205757	-	1	0	AGO1-4	0	1	0	1	0	0	0	0
MIMAT0019759	hsa-miR-4676-3p	ENSG00000189056	RELN	protein_coding	chr7	103112978	103113006	103112978	103113006	-	1	0	AGO2	0	0	0	1	0	0	0	3
MIMAT0019853	hsa-miR-4731-5p	ENSG00000189056	RELN	protein_coding	chr7	103341415	103341443	103341415	103341443	-	1	0	AGO1-4	0	0	0	1	0	0	0	0
MIMAT0022844	hsa-miR-216a-3p	ENSG00000189056	RELN	protein_coding	chr7	103113097	103113102	103113096	103113103	-	4	0	AGO1-4,AGO2	0	0	1	0	0	1	1	2
MIMAT0027578	hsa-miR-6838-5p	ENSG00000189056	RELN	protein_coding	chr7	103112746	103112752	103112746	103112752	-	3	0	AGO1-4,AGO2	0	0	0	0	0	0	1	0
